# Supplementary material for: Targeting Lymphoma-associated Macrophage Expansion via CSF1R/JAK Inhibition is a Therapeutic Vulnerability in Peripheral T-cell Lymphomas
Source: Cancer Res Commun. 2022 Dec 30;2(12):1727–37. doi: 10.1158/2767-9764.CRC-22-0336 (PMC10035520; doi:10.1158/2767-9764.CRC-22-0336)
Supplement: Data File DS1 — TME gene sets [file crc-22-0336-s10.xlsx]

## Sheet: Sheet1
Supplementary Data File 1. Eene expression signatures of TME
Tumor Microenvironment	Description	Geneset
T cell	T cells	Cd3e	Cd3g	Cd5	Cd7	Lat	Zap70	Cd28	Ctla4
B cell	B cells	Cd19	Ms4a1	Pax5	Cd79b	Ebf1
NK cell	NK cells	Ncr1	Klrb1c	Klrk1	Klrg1
Macrophages	macrophages	Adgre1	Mafb	Tlr4	Mr1	Fcgr1	Cd163	Csf1r
DC	Dendritic cells	Cdh1	Cd207	Itgax	Cd24a
pDC	Plasmacytoid dendritic cells	Epha2	Bst2	Siglech	Ptprs	Ifna1
FRC	Fibroblastic reticular cells	Ccl19	Cxcl13	Pdpn	Ccl21a.1	Madcam1	Tlx1	Wt1	Il33	Tnfsf11
FDC	Follicular dendritic cells	Sox9	Cr2	Fcgr2b	Fcer2a	Cr1l	Cxcl13
Endothelium	Endothelium	Pecam1	Lyve1	Prox1	Ace	Cdh13	Emcn
Cell proliferation	Cell proliferation	Cdk4	Myc	Ccnd1	Pola1	Pcna	Aurka	Plk1
