# Supplementary material for: Targeting Lymphoma-associated Macrophage Expansion via CSF1R/JAK Inhibition is a Therapeutic Vulnerability in Peripheral T-cell Lymphomas
Source: Cancer Res Commun. 2022 Dec 30;2(12):1727–37. doi: 10.1158/2767-9764.CRC-22-0336 (PMC10035520; doi:10.1158/2767-9764.CRC-22-0336)
Supplement: Data File DS2 — RNA-seq demonstrates transcriptional reprogramming of LAM [file crc-22-0336-s11.xlsx]

## Sheet: gsea_report_for_macrophage_1631
Supplementary Data File 2. RNA-seq demonstrates transcriptional reprogramming of LAM
PATHWAY NAME	SIZE	ES	NES	NOM p-val	FDR q-val	FWER p-val	RANK AT MAX	LEADING EDGE
HALLMARK_E2F_TARGETS	200	0.699124	2.59157	0	0	0	3119	tags=63%, list=20%, signal=77%
HALLMARK_G2M_CHECKPOINT	195	0.655322	2.41156	0	0	0	2385	tags=44%, list=15%, signal=51%
HALLMARK_MYC_TARGETS_V1	200	0.612222	2.2448	0	0	0	4904	tags=73%, list=31%, signal=104%
GOBP_CELL_CYCLE_DNA_REPLICATION	63	0.687725	2.15833	0	0	0	2612	tags=57%, list=17%, signal=68%
REACTOME_CELL_CYCLE_CHECKPOINTS	266	0.629248	2.37227	0	0	0	3583	tags=50%, list=23%, signal=64%
REACTOME_DNA_REPLICATION	150	0.637714	2.2596	0	0	0	4507	tags=70%, list=29%, signal=97%
REACTOME_DNA_REPLICATION_PRE_INITIATION	108	0.653817	2.24442	0	0	0	4507	tags=76%, list=29%, signal=106%
REACTOME_PROCESSING_OF_DNA_DOUBLE_STRAND_BREAK_ENDS	75	0.686665	2.23725	0	0	0	1720	tags=35%, list=11%, signal=39%
REACTOME_MITOTIC_SPINDLE_CHECKPOINT	108	0.651631	2.22475	0	0	0	2739	tags=43%, list=17%, signal=51%
REACTOME_CHROMOSOME_MAINTENANCE	109	0.646733	2.21711	0	0	0	3136	tags=54%, list=20%, signal=67%
REACTOME_MITOTIC_PROMETAPHASE	193	0.599488	2.21225	0	0	0	2829	tags=37%, list=18%, signal=44%
REACTOME_DEPOSITION_OF_NEW_CENPA_CONTAINING_NUCLEOSOMES_AT_THE_CENTROMERE	43	0.747234	2.21121	0	0	0	2757	tags=72%, list=17%, signal=87%
REACTOME_G2_M_DNA_DAMAGE_CHECKPOINT	73	0.679145	2.20421	0	0	0	1839	tags=37%, list=12%, signal=42%
REACTOME_G2_M_CHECKPOINTS	146	0.621821	2.18258	0	0	0	3546	tags=51%, list=22%, signal=66%
REACTOME_HOMOLOGY_DIRECTED_REPAIR	114	0.634701	2.17861	0	0	0	1720	tags=32%, list=11%, signal=36%
REACTOME_MITOTIC_METAPHASE_AND_ANAPHASE	226	0.584416	2.17637	0	0	0	5402	tags=67%, list=34%, signal=100%
REACTOME_M_PHASE	365	0.559789	2.17474	0	0	0	4528	tags=50%, list=29%, signal=69%
REACTOME_RHO_GTPASES_ACTIVATE_FORMINS	132	0.612795	2.14856	0	0	0	2739	tags=40%, list=17%, signal=48%
REACTOME_SEPARATION_OF_SISTER_CHROMATIDS	183	0.590307	2.14312	0	0	0	3895	tags=49%, list=25%, signal=65%
REACTOME_MITOTIC_G1_PHASE_AND_G1_S_TRANSITION	146	0.605402	2.13943	0	0	0	4507	tags=66%, list=29%, signal=92%
REACTOME_BASE_EXCISION_REPAIR	62	0.672407	2.13298	0	0	0	2378	tags=47%, list=15%, signal=55%
REACTOME_TELOMERE_MAINTENANCE	83	0.636463	2.11459	0	5.72404e-05	0.001	4431	tags=67%, list=28%, signal=93%
REACTOME_SYNTHESIS_OF_DNA	119	0.61823	2.12877	0	6.02531e-05	0.001	4507	tags=67%, list=29%, signal=93%
GOBP_DNA_DEPENDENT_DNA_REPLICATION	152	0.594489	2.12683	0	8.41738e-05	0.001	3677	tags=50%, list=23%, signal=65%
GOBP_DNA_PACKAGING	177	0.589323	2.13456	0	9.1826e-05	0.001	2790	tags=41%, list=18%, signal=50%
REACTOME_ACTIVATION_OF_THE_PRE_REPLICATIVE_COMPLEX	32	0.75192	2.08723	0	9.30036e-05	0.002	2626	tags=75%, list=17%, signal=90%
REACTOME_RECOGNITION_AND_ASSOCIATION_OF_DNA_GLYCOSYLASE_WITH_SITE_CONTAINING_AN_AFFECTED_PURINE	27	0.761139	2.05478	0	0.000105101	0.003	1304	tags=52%, list=8%, signal=56%
REACTOME_ASSEMBLY_OF_THE_ORC_COMPLEX_AT_THE_ORIGIN_OF_REPLICATION	30	0.756952	2.10488	0	0.000105686	0.002	1304	tags=53%, list=8%, signal=58%
REACTOME_HDR_THROUGH_HOMOLOGOUS_RECOMBINATION_HRR	66	0.640523	2.05516	0	0.000108386	0.003	2867	tags=41%, list=18%, signal=50%
REACTOME_ACTIVATION_OF_ATR_IN_RESPONSE_TO_REPLICATION_STRESS	37	0.742009	2.11001	0	0.000110719	0.002	2176	tags=57%, list=14%, signal=66%
REACTOME_MEIOTIC_SYNAPSIS	47	0.681349	2.06226	0.00153374	0.000111882	0.003	1315	tags=38%, list=8%, signal=42%
GOBP_MITOTIC_CELL_CYCLE_CHECKPOINT	154	0.596941	2.14355	0	0.000112232	0.001	2851	tags=36%, list=18%, signal=44%
REACTOME_S_PHASE	161	0.576781	2.07205	0	0.000115611	0.003	5402	tags=71%, list=34%, signal=107%
REACTOME_TRANSCRIPTIONAL_REGULATION_BY_SMALL_RNAS	67	0.648739	2.07307	0	0.000119598	0.003	4341	tags=67%, list=28%, signal=92%
REACTOME_PRC2_METHYLATES_HISTONES_AND_DNA	34	0.720794	2.07338	0	0.000123869	0.003	1304	tags=50%, list=8%, signal=54%
GOBP_CELL_CYCLE_CHECKPOINT	201	0.568188	2.09984	0	0.000125653	0.002	2851	tags=32%, list=18%, signal=39%
REACTOME_ACTIVATED_PKN1_STIMULATES_TRANSCRIPTION_OF_AR_ANDROGEN_RECEPTOR_REGULATED_GENES_KLK2_AND_KLK3	26	0.765312	2.07401	0	0.000128457	0.003	1304	tags=58%, list=8%, signal=63%
GOBP_MICROTUBULE_CYTOSKELETON_ORGANIZATION_INVOLVED_IN_MITOSIS	140	0.573846	2.0555	0	0.00013057	0.003	1682	tags=30%, list=11%, signal=33%
REACTOME_RESOLUTION_OF_D_LOOP_STRUCTURES	33	0.730818	2.07578	0	0.000133398	0.003	2698	tags=45%, list=17%, signal=55%
GOBP_CHROMOSOME_SEGREGATION	310	0.551481	2.10232	0	0.00013403	0.002	2790	tags=37%, list=18%, signal=44%
GOBP_CHROMATIN_REMODELING_AT_CENTROMERE	34	0.729603	2.07401	0.00157729	0.000136505	0.003	2742	tags=65%, list=17%, signal=78%
GOBP_REGULATION_OF_CHROMOSOME_SEPARATION	68	0.646321	2.07496	0	0.000143005	0.003	1686	tags=35%, list=11%, signal=39%
GOBP_METAPHASE_ANAPHASE_TRANSITION_OF_CELL_CYCLE	63	0.655251	2.10399	0	0.000143604	0.002	1686	tags=38%, list=11%, signal=43%
GOBP_FEMALE_MEIOTIC_NUCLEAR_DIVISION	23	0.79408	2.07541	0	0.000150156	0.003	1349	tags=48%, list=9%, signal=52%
GOBP_DNA_REPLICATION	269	0.560897	2.10402	0	0.00015465	0.002	3677	tags=43%, list=23%, signal=55%
GOBP_REGULATION_OF_MITOTIC_SISTER_CHROMATID_SEGREGATION	43	0.701492	2.08111	0	0.000158059	0.003	2940	tags=51%, list=19%, signal=63%
REACTOME_DNA_DOUBLE_STRAND_BREAK_REPAIR	143	0.569177	2.02001	0	0.000160207	0.005	2698	tags=34%, list=17%, signal=41%
REACTOME_SENESCENCE_ASSOCIATED_SECRETORY_PHENOTYPE_SASP	70	0.618413	2.00621	0	0.000166321	0.006	1736	tags=31%, list=11%, signal=35%
GOBP_DNA_CONFORMATION_CHANGE	286	0.549246	2.08545	0	0.00016684	0.003	2790	tags=35%, list=18%, signal=42%
REACTOME_RESOLUTION_OF_D_LOOP_STRUCTURES_THROUGH_SYNTHESIS_DEPENDENT_STRAND_ANNEALING_SDSA	26	0.749269	2.00741	0	0.000170377	0.006	2698	tags=50%, list=17%, signal=60%
REACTOME_SIRT1_NEGATIVELY_REGULATES_RRNA_EXPRESSION	29	0.739572	2.00892	0	0.000174637	0.006	1304	tags=52%, list=8%, signal=56%
GOBP_CENTROMERE_COMPLEX_ASSEMBLY	43	0.701933	2.08791	0	0.000176654	0.003	2742	tags=58%, list=17%, signal=70%
REACTOME_MEIOSIS	77	0.62411	2.0119	0	0.000179115	0.006	2615	tags=43%, list=17%, signal=51%
REACTOME_SWITCHING_OF_ORIGINS_TO_A_POST_REPLICATIVE_STATE	90	0.60564	2.01443	0	0.000183828	0.006	5402	tags=77%, list=34%, signal=116%
REACTOME_DISEASES_OF_PROGRAMMED_CELL_DEATH	64	0.637461	1.99915	0	0.000185103	0.007	3133	tags=50%, list=20%, signal=62%
REACTOME_HOMOLOGOUS_DNA_PAIRING_AND_STRAND_EXCHANGE	42	0.686291	2.01893	0	0.000188796	0.006	2867	tags=45%, list=18%, signal=55%
REACTOME_DNA_STRAND_ELONGATION	32	0.725378	2.00043	0	0.000189408	0.007	2520	tags=69%, list=16%, signal=82%
REACTOME_ORC1_REMOVAL_FROM_CHROMATIN	70	0.621992	1.98989	0	0.000201184	0.008	4735	tags=73%, list=30%, signal=104%
REACTOME_MITOCHONDRIAL_TRANSLATION	96	0.597016	1.99487	0	0.000205655	0.008	4478	tags=64%, list=28%, signal=88%
GOBP_NEGATIVE_REGULATION_OF_NUCLEAR_DIVISION	52	0.663479	2.04089	0	0.000250989	0.006	2709	tags=50%, list=17%, signal=60%
GOBP_TRANSLATIONAL_TERMINATION	104	0.596622	2.03372	0	0.000281157	0.007	4460	tags=63%, list=28%, signal=88%
REACTOME_MITOTIC_G2_G2_M_PHASES	191	0.54821	1.98473	0	0.000296603	0.012	5359	tags=63%, list=34%, signal=94%
GOBP_PROTEIN_DNA_COMPLEX_SUBUNIT_ORGANIZATION	220	0.543243	2.03237	0	0.000309092	0.008	3058	tags=37%, list=19%, signal=45%
GOBP_MITOTIC_NUCLEAR_DIVISION	282	0.53767	2.0283	0	0.000334261	0.009	2637	tags=34%, list=17%, signal=41%
GOBP_CHROMATIN_ASSEMBLY_OR_DISASSEMBLY	164	0.558104	2.01942	0	0.000345923	0.01	2776	tags=37%, list=18%, signal=44%
GOBP_NUCLEAR_CHROMOSOME_SEGREGATION	250	0.53648	2.01949	0	0.000358277	0.01	2631	tags=36%, list=17%, signal=43%
GOBP_DNA_REPLICATION_INITIATION	38	0.703339	2.01033	0	0.000367701	0.011	3651	tags=74%, list=23%, signal=96%
GOBP_MITOCHONDRIAL_TRANSLATIONAL_TERMINATION	89	0.607597	2.00899	0	0.000389005	0.012	4460	tags=66%, list=28%, signal=92%
GOBP_DNA_REPLICATION_INDEPENDENT_NUCLEOSOME_ORGANIZATION	41	0.692625	2.00493	0	0.000426035	0.014	2742	tags=56%, list=17%, signal=68%
REACTOME_BASE_EXCISION_REPAIR_AP_SITE_FORMATION	34	0.714695	1.9691	0	0.000426761	0.018	1304	tags=44%, list=8%, signal=48%
GOBP_HISTONE_EXCHANGE	43	0.682236	2.00107	0	0.000430104	0.015	3051	tags=58%, list=19%, signal=72%
REACTOME_MITOTIC_PROPHASE	103	0.576406	1.9706	0	0.000435651	0.018	3797	tags=46%, list=24%, signal=60%
GOBP_MITOTIC_SPINDLE_ORGANIZATION	117	0.571969	2.00574	0	0.000439349	0.014	1682	tags=31%, list=11%, signal=34%
KEGG_CELL_CYCLE	120	0.574476	2.00183	0	0.000442754	0.015	2772	tags=37%, list=18%, signal=44%
REACTOME_RHO_GTPASE_EFFECTORS	271	0.516682	1.96366	0	0.000490415	0.021	2739	tags=33%, list=17%, signal=39%
REACTOME_HCMV_EARLY_EVENTS	89	0.584058	1.96042	0	0.000526416	0.023	4056	tags=54%, list=26%, signal=72%
REACTOME_HCMV_LATE_EVENTS	70	0.608304	1.95655	0	0.000560907	0.025	3285	tags=44%, list=21%, signal=56%
GOBP_CHROMOSOME_CONDENSATION	41	0.675884	1.99377	0	0.000586735	0.021	1857	tags=44%, list=12%, signal=50%
GOBP_RECOMBINATIONAL_REPAIR	134	0.570578	1.98822	0	0.000680018	0.025	2684	tags=34%, list=17%, signal=41%
GOBP_NEGATIVE_REGULATION_OF_CHROMOSOME_ORGANIZATION	88	0.60034	1.98593	0	0.000688527	0.026	2940	tags=34%, list=19%, signal=42%
HALLMARK_OXIDATIVE_PHOSPHORYLATION	198	0.54094	1.98414	0	0.000696947	0.027	5345	tags=67%, list=34%, signal=100%
GOBP_ANAPHASE_PROMOTING_COMPLEX_DEPENDENT_CATABOLIC_PROCESS	82	0.598792	1.97512	0	0.000712078	0.029	5381	tags=76%, list=34%, signal=114%
GOBP_REGULATION_OF_CELL_CYCLE_G2_M_PHASE_TRANSITION	211	0.53683	1.97878	0	0.00072988	0.029	5339	tags=59%, list=34%, signal=89%
REACTOME_RUNX1_REGULATES_TRANSCRIPTION_OF_GENES_INVOLVED_IN_DIFFERENTIATION_OF_HSCS	91	0.592429	1.94135	0	0.000790601	0.036	3532	tags=52%, list=22%, signal=66%
GOBP_METAPHASE_PLATE_CONGRESSION	62	0.625588	1.97346	0	0.000791959	0.033	2612	tags=37%, list=17%, signal=44%
REACTOME_APC_C_MEDIATED_DEGRADATION_OF_CELL_CYCLE_PROTEINS	87	0.588326	1.93803	0	0.000819249	0.038	5402	tags=75%, list=34%, signal=113%
REACTOME_TRANSCRIPTIONAL_REGULATION_OF_GRANULOPOIESIS	51	0.634297	1.93282	0	0.000847408	0.04	2708	tags=45%, list=17%, signal=54%
REACTOME_KINESINS	52	0.635504	1.92965	0	0.000852973	0.041	2706	tags=48%, list=17%, signal=58%
GOBP_REGULATION_OF_MITOTIC_NUCLEAR_DIVISION	104	0.57977	1.96615	0	0.00091477	0.039	2709	tags=45%, list=17%, signal=54%
HALLMARK_MTORC1_SIGNALING	199	0.532686	1.96199	0	0.000940196	0.041	4366	tags=50%, list=28%, signal=69%
REACTOME_ERCC6_CSB_AND_EHMT2_G9A_POSITIVELY_REGULATE_RRNA_EXPRESSION	37	0.669757	1.92287	0	0.0010229	0.05	1304	tags=41%, list=8%, signal=44%
REACTOME_SNRNP_ASSEMBLY	52	0.626582	1.91976	0	0.00112626	0.056	4467	tags=69%, list=28%, signal=96%
HALLMARK_MYC_TARGETS_V2	57	0.635571	1.95661	0	0.00114349	0.049	4492	tags=77%, list=29%, signal=108%
GOBP_SPINDLE_ORGANIZATION	177	0.537298	1.95112	0	0.00129456	0.056	1682	tags=27%, list=11%, signal=29%
GOBP_CHROMOSOME_SEPARATION	90	0.586093	1.94762	0	0.00137379	0.061	1686	tags=30%, list=11%, signal=33%
REACTOME_SUMOYLATION_OF_DNA_REPLICATION_PROTEINS	45	0.632149	1.90862	0	0.00138063	0.07	4297	tags=62%, list=27%, signal=85%
GOBP_NEGATIVE_REGULATION_OF_METAPHASE_ANAPHASE_TRANSITION_OF_CELL_CYCLE	41	0.662855	1.94516	0	0.00142942	0.065	2940	tags=54%, list=19%, signal=66%
REACTOME_HDACS_DEACETYLATE_HISTONES	51	0.63266	1.90334	0	0.00148747	0.078	1304	tags=31%, list=8%, signal=34%
REACTOME_EXTENSION_OF_TELOMERES	50	0.633537	1.90542	0	0.00149333	0.077	4543	tags=66%, list=29%, signal=92%
GOBP_MITOCHONDRIAL_TRANSLATION	134	0.553513	1.94123	0	0.00154397	0.072	5018	tags=64%, list=32%, signal=93%
REACTOME_DNA_REPAIR	299	0.497257	1.89888	0	0.0016131	0.086	4469	tags=42%, list=28%, signal=57%
REACTOME_APC_C_CDH1_MEDIATED_DEGRADATION_OF_CDC20_AND_OTHER_APC_C_CDH1_TARGETED_PROTEINS_IN_LATE_MITOSIS_EARLY_G1	74	0.578105	1.8926	0	0.00175476	0.095	5402	tags=74%, list=34%, signal=112%
REACTOME_CDT1_ASSOCIATION_WITH_THE_CDC6_ORC_ORIGIN_COMPLEX	59	0.609308	1.8883	0	0.00176201	0.099	5640	tags=83%, list=36%, signal=129%
REACTOME_RHO_GTPASES_ACTIVATE_PKNS	52	0.613035	1.8904	0	0.00177116	0.098	1304	tags=33%, list=8%, signal=36%
REACTOME_DISEASES_OF_DNA_REPAIR	34	0.668388	1.89226	0	0.00178145	0.098	2914	tags=44%, list=18%, signal=54%
REACTOME_RNA_POLYMERASE_I_PROMOTER_ESCAPE	52	0.614622	1.88436	0	0.00182217	0.104	4078	tags=56%, list=26%, signal=75%
REACTOME_HATS_ACETYLATE_HISTONES	99	0.551227	1.88059	0	0.00189621	0.109	3745	tags=34%, list=24%, signal=45%
REACTOME_B_WICH_COMPLEX_POSITIVELY_REGULATES_RRNA_EXPRESSION	52	0.608782	1.87757	0	0.00196924	0.114	4376	tags=56%, list=28%, signal=77%
GOBP_REGULATION_OF_CYCLIN_DEPENDENT_PROTEIN_KINASE_ACTIVITY	92	0.574143	1.92708	0	0.00203667	0.097	2772	tags=37%, list=18%, signal=45%
REACTOME_G1_S_DNA_DAMAGE_CHECKPOINTS	67	0.58681	1.86439	0	0.00231952	0.14	4735	tags=67%, list=30%, signal=96%
REACTOME_TP53_REGULATES_TRANSCRIPTION_OF_CELL_CYCLE_GENES	48	0.621498	1.86455	0	0.00233573	0.139	2708	tags=38%, list=17%, signal=45%
REACTOME_FORMATION_OF_THE_BETA_CATENIN_TCF_TRANSACTIVATING_COMPLEX	52	0.603764	1.8652	0.00151976	0.00235199	0.138	1538	tags=33%, list=10%, signal=36%
REACTOME_RESPIRATORY_ELECTRON_TRANSPORT_ATP_SYNTHESIS_BY_CHEMIOSMOTIC_COUPLING_AND_HEAT_PRODUCTION_BY_UNCOUPLING_PROTEINS	124	0.530476	1.86149	0	0.00239862	0.146	5341	tags=72%, list=34%, signal=108%
REACTOME_THE_ROLE_OF_GTSE1_IN_G2_M_PROGRESSION_AFTER_G2_CHECKPOINT	74	0.579278	1.85963	0	0.00252391	0.155	5444	tags=78%, list=34%, signal=119%
GOBP_CELL_CYCLE_G2_M_PHASE_TRANSITION	268	0.507042	1.9135	0	0.00260993	0.125	5349	tags=56%, list=34%, signal=84%
REACTOME_HCMV_INFECTION	111	0.544852	1.85513	0	0.00266087	0.166	4056	tags=45%, list=26%, signal=60%
REACTOME_NONHOMOLOGOUS_END_JOINING_NHEJ	47	0.615998	1.85323	0	0.00266687	0.171	1806	tags=30%, list=11%, signal=34%
REACTOME_SCF_SKP2_MEDIATED_DEGRADATION_OF_P27_P21	59	0.597029	1.85379	0	0.00270196	0.171	5402	tags=81%, list=34%, signal=123%
GOBP_ORGANELLE_FISSION	451	0.485198	1.91131	0	0.00273326	0.132	2637	tags=32%, list=17%, signal=37%
GOBP_RRNA_METABOLIC_PROCESS	231	0.511622	1.91018	0	0.00281493	0.139	5610	tags=59%, list=36%, signal=90%
GOBP_MEIOTIC_CELL_CYCLE_PROCESS	166	0.533609	1.90857	0	0.00289367	0.144	1815	tags=34%, list=12%, signal=38%
REACTOME_REPRODUCTION	92	0.553642	1.8427	0	0.00310737	0.199	2615	tags=38%, list=17%, signal=45%
REACTOME_RESPIRATORY_ELECTRON_TRANSPORT	101	0.545987	1.84098	0	0.00325585	0.208	5341	tags=72%, list=34%, signal=109%
REACTOME_NUCLEAR_PORE_COMPLEX_NPC_DISASSEMBLY	35	0.63443	1.83811	0.00156006	0.00340298	0.217	4297	tags=60%, list=27%, signal=82%
REACTOME_HOST_INTERACTIONS_OF_HIV_FACTORS	127	0.528345	1.83856	0	0.00341672	0.216	5402	tags=69%, list=34%, signal=105%
GOBP_REGULATION_OF_NUCLEAR_DIVISION	125	0.547011	1.9012	0	0.0034283	0.171	2709	tags=42%, list=17%, signal=51%
GOBP_CELLULAR_RESPONSE_TO_COPPER_ION	18	0.776106	1.89947	0	0.00351125	0.179	1135	tags=28%, list=7%, signal=30%
REACTOME_HDR_THROUGH_SINGLE_STRAND_ANNEALING_SSA	37	0.63349	1.83353	0.0015625	0.00374341	0.239	1720	tags=30%, list=11%, signal=33%
GOBP_NEGATIVE_REGULATION_OF_CELL_CYCLE_PHASE_TRANSITION	241	0.508479	1.89322	0	0.00382806	0.201	3412	tags=37%, list=22%, signal=47%
KEGG_ARGININE_AND_PROLINE_METABOLISM	48	0.637778	1.89385	0.00150376	0.00385899	0.199	2282	tags=46%, list=15%, signal=53%
GOBP_MITOCHONDRIAL_GENE_EXPRESSION	164	0.527671	1.89456	0	0.00387412	0.196	5018	tags=60%, list=32%, signal=88%
BIOCARTA_MCM_PATHWAY	18	0.727378	1.83082	0.00167785	0.00389288	0.251	2626	tags=67%, list=17%, signal=80%
GOBP_DNA_INTEGRITY_CHECKPOINT	152	0.531781	1.88984	0	0.00403216	0.222	2851	tags=28%, list=18%, signal=34%
GOBP_SIGNAL_TRANSDUCTION_INVOLVED_IN_CELL_CYCLE_CHECKPOINT	75	0.582485	1.8904	0.00144509	0.00406509	0.22	1846	tags=28%, list=12%, signal=32%
GOBP_NEGATIVE_REGULATION_OF_MITOTIC_CELL_CYCLE	288	0.497707	1.89076	0	0.00406606	0.217	3470	tags=36%, list=22%, signal=45%
GOBP_ATTACHMENT_OF_SPINDLE_MICROTUBULES_TO_KINETOCHORE	35	0.657163	1.8881	0	0.00408046	0.229	1306	tags=34%, list=8%, signal=37%
REACTOME_CYCLIN_A_CDK2_ASSOCIATED_EVENTS_AT_S_PHASE_ENTRY	84	0.557282	1.82607	0	0.00412044	0.267	5694	tags=80%, list=36%, signal=124%
REACTOME_RNA_POLYMERASE_I_TRANSCRIPTION	72	0.564043	1.82393	0	0.00416922	0.272	5694	tags=71%, list=36%, signal=110%
REACTOME_VIRAL_MESSENGER_RNA_SYNTHESIS	43	0.615596	1.82228	0	0.00425756	0.282	4341	tags=67%, list=28%, signal=93%
REACTOME_RUNX1_REGULATES_GENES_INVOLVED_IN_MEGAKARYOCYTE_DIFFERENTIATION_AND_PLATELET_FUNCTION	58	0.583935	1.81877	0	0.00443467	0.294	2628	tags=40%, list=17%, signal=47%
KEGG_DNA_REPLICATION	35	0.665369	1.87788	0	0.00476132	0.271	3888	tags=74%, list=25%, signal=98%
GOBP_CELL_CYCLE_G1_S_PHASE_TRANSITION	254	0.501179	1.87793	0	0.00483571	0.271	3385	tags=35%, list=22%, signal=44%
REACTOME_POSITIVE_EPIGENETIC_REGULATION_OF_RRNA_EXPRESSION	67	0.573701	1.81238	0	0.00486704	0.32	4376	tags=52%, list=28%, signal=72%
REACTOME_NEGATIVE_EPIGENETIC_REGULATION_OF_RRNA_EXPRESSION	70	0.567916	1.81317	0	0.00487014	0.318	4447	tags=51%, list=28%, signal=71%
REACTOME_REGULATION_OF_RUNX3_EXPRESSION_AND_ACTIVITY	55	0.592426	1.81179	0	0.00488998	0.324	5640	tags=80%, list=36%, signal=124%
REACTOME_G1_S_SPECIFIC_TRANSCRIPTION	27	0.674977	1.81053	0.00317965	0.00492539	0.329	3961	tags=70%, list=25%, signal=94%
REACTOME_RRNA_MODIFICATION_IN_THE_NUCLEUS_AND_CYTOSOL	60	0.586968	1.81357	0	0.00492549	0.318	5529	tags=73%, list=35%, signal=112%
GOBP_RIBOSOME_BIOGENESIS	293	0.495478	1.87495	0	0.00505682	0.289	5610	tags=57%, list=36%, signal=87%
GOBP_NEGATIVE_REGULATION_OF_CELL_CYCLE_PROCESS	318	0.489733	1.87058	0	0.0055083	0.314	3470	tags=36%, list=22%, signal=45%
REACTOME_NEGATIVE_REGULATION_OF_NOTCH4_SIGNALING	54	0.591815	1.80235	0	0.00562047	0.368	5640	tags=85%, list=36%, signal=132%
REACTOME_AMYLOID_FIBER_FORMATION	62	0.571229	1.80124	0	0.00564687	0.373	1304	tags=26%, list=8%, signal=28%
GOBP_KINETOCHORE_ORGANIZATION	21	0.735739	1.86839	0	0.0056789	0.324	3051	tags=67%, list=19%, signal=83%
REACTOME_METABOLISM_OF_POLYAMINES	59	0.578374	1.80007	0	0.0057094	0.379	5632	tags=88%, list=36%, signal=137%
GOBP_DNA_STRAND_ELONGATION_INVOLVED_IN_DNA_REPLICATION	19	0.751301	1.86448	0	0.00576868	0.343	2507	tags=74%, list=16%, signal=88%
GOBP_DOUBLE_STRAND_BREAK_REPAIR	247	0.499047	1.86495	0	0.00579375	0.34	2684	tags=28%, list=17%, signal=33%
GOBP_NEGATIVE_REGULATION_OF_CELL_CYCLE_G2_M_PHASE_TRANSITION	107	0.547702	1.86601	0	0.00580102	0.333	5381	tags=63%, list=34%, signal=95%
GOBP_REGULATION_OF_CELL_CYCLE_PHASE_TRANSITION	426	0.47696	1.86235	0	0.00583091	0.353	3660	tags=35%, list=23%, signal=44%
REACTOME_DECTIN_1_MEDIATED_NONCANONICAL_NF_KB_SIGNALING	62	0.565944	1.79806	0	0.00584182	0.387	5640	tags=76%, list=36%, signal=117%
GOBP_REGULATION_OF_DNA_DEPENDENT_DNA_REPLICATION	45	0.627863	1.86018	0	0.00584927	0.363	2612	tags=47%, list=17%, signal=56%
GOBP_CELLULAR_RESPONSE_TO_CADMIUM_ION	28	0.686879	1.86278	0	0.00585562	0.351	759	tags=18%, list=5%, signal=19%
GOBP_OXIDATIVE_PHOSPHORYLATION	139	0.526894	1.86527	0	0.00586209	0.339	4468	tags=60%, list=28%, signal=83%
GOBP_REGULATION_OF_DOUBLE_STRAND_BREAK_REPAIR_VIA_HOMOLOGOUS_RECOMBINATION	46	0.623536	1.86033	0	0.00592726	0.363	2538	tags=37%, list=16%, signal=44%
REACTOME_HIV_INFECTION	222	0.483187	1.79442	0	0.00610317	0.404	5402	tags=58%, list=34%, signal=86%
REACTOME_CELLULAR_RESPONSE_TO_HYPOXIA	74	0.559661	1.7934	0	0.00613552	0.409	5402	tags=73%, list=34%, signal=110%
REACTOME_INHIBITION_OF_DNA_RECOMBINATION_AT_TELOMERE	39	0.619045	1.79173	0	0.00615259	0.416	4341	tags=62%, list=28%, signal=85%
REACTOME_ROS_AND_RNS_PRODUCTION_IN_PHAGOCYTES	35	0.634115	1.79217	0	0.00615587	0.412	1323	tags=23%, list=8%, signal=25%
GOBP_ESTABLISHMENT_OF_MITOTIC_SPINDLE_LOCALIZATION	31	0.663524	1.85349	0	0.00663878	0.389	1537	tags=32%, list=10%, signal=36%
REACTOME_STABILIZATION_OF_P53	57	0.580909	1.78113	0	0.00692892	0.457	5640	tags=77%, list=36%, signal=120%
REACTOME_TRANSLATION	288	0.470608	1.78224	0	0.00693948	0.454	6653	tags=67%, list=42%, signal=114%
GOBP_MITOTIC_DNA_INTEGRITY_CHECKPOINT	104	0.547325	1.85083	0	0.00694168	0.41	2851	tags=31%, list=18%, signal=37%
REACTOME_REGULATION_OF_HMOX1_EXPRESSION_AND_ACTIVITY	65	0.558031	1.78173	0	0.00695215	0.456	5640	tags=72%, list=36%, signal=112%
GOBP_SISTER_CHROMATID_COHESION	54	0.602784	1.84848	0.00152439	0.00707137	0.418	1492	tags=28%, list=9%, signal=31%
REACTOME_GENE_SILENCING_BY_RNA	94	0.535109	1.77756	0	0.007196	0.472	4341	tags=52%, list=28%, signal=71%
REACTOME_POSTMITOTIC_NUCLEAR_PORE_COMPLEX_NPC_REFORMATION	27	0.644126	1.77579	0.00164474	0.00735941	0.484	4056	tags=67%, list=26%, signal=90%
REACTOME_TELOMERE_C_STRAND_LAGGING_STRAND_SYNTHESIS	34	0.627239	1.77398	0.00319489	0.00747122	0.494	4291	tags=62%, list=27%, signal=85%
REACTOME_POLO_LIKE_KINASE_MEDIATED_EVENTS	16	0.747238	1.77429	0.00166113	0.00750815	0.492	793	tags=44%, list=5%, signal=46%
REACTOME_FACTORS_INVOLVED_IN_MEGAKARYOCYTE_DEVELOPMENT_AND_PLATELET_PRODUCTION	131	0.50421	1.77049	0	0.00770102	0.506	2733	tags=31%, list=17%, signal=37%
GOBP_PROTEIN_LOCALIZATION_TO_CHROMOSOME	91	0.555357	1.84019	0	0.00813585	0.481	4150	tags=48%, list=26%, signal=65%
REACTOME_INTERACTIONS_OF_REV_WITH_HOST_CELLULAR_PROTEINS	36	0.609463	1.76578	0.00327332	0.00815123	0.537	4891	tags=72%, list=31%, signal=104%
GOBP_MITOTIC_METAPHASE_PLATE_CONGRESSION	49	0.604113	1.83892	0	0.00818391	0.487	2612	tags=37%, list=17%, signal=44%
GOBP_DNA_DAMAGE_RESPONSE_SIGNAL_TRANSDUCTION_BY_P53_CLASS_MEDIATOR	103	0.542928	1.84045	0	0.00819822	0.478	2956	tags=33%, list=19%, signal=40%
GOBP_SIGNAL_TRANSDUCTION_IN_RESPONSE_TO_DNA_DAMAGE	126	0.528204	1.84067	0	0.00829944	0.478	2811	tags=30%, list=18%, signal=36%
GOBP_REGULATION_OF_TRANSCRIPTION_INVOLVED_IN_G1_S_TRANSITION_OF_MITOTIC_CELL_CYCLE	33	0.650541	1.84138	0	0.00831461	0.472	3171	tags=52%, list=20%, signal=64%
REACTOME_DNA_DAMAGE_BYPASS	48	0.594878	1.76224	0	0.00847301	0.56	4469	tags=54%, list=28%, signal=75%
REACTOME_CYCLIN_A_B1_B2_ASSOCIATED_EVENTS_DURING_G2_M_TRANSITION	24	0.669105	1.76163	0	0.00847956	0.564	793	tags=29%, list=5%, signal=31%
REACTOME_NUCLEAR_ENVELOPE_BREAKDOWN	52	0.574582	1.76256	0	0.00850689	0.56	4056	tags=48%, list=26%, signal=64%
REACTOME_PROCESSING_OF_CAPPED_INTRON_CONTAINING_PRE_MRNA	238	0.470948	1.76303	0	0.00855268	0.56	6050	tags=58%, list=38%, signal=93%
REACTOME_DNA_DOUBLE_STRAND_BREAK_RESPONSE	56	0.570623	1.75965	0.00148148	0.00861829	0.58	1691	tags=29%, list=11%, signal=32%
REACTOME_TRNA_PROCESSING_IN_THE_NUCLEUS	58	0.569606	1.7576	0	0.00879637	0.588	5358	tags=67%, list=34%, signal=101%
REACTOME_CYTOSOLIC_TRNA_AMINOACYLATION	24	0.669654	1.75778	0	0.00884324	0.587	4729	tags=92%, list=30%, signal=131%
GOBP_DNA_DAMAGE_RESPONSE_SIGNAL_TRANSDUCTION_RESULTING_IN_TRANSCRIPTION	17	0.743704	1.8298	0	0.00951973	0.542	2694	tags=59%, list=17%, signal=71%
REACTOME_COPI_DEPENDENT_GOLGI_TO_ER_RETROGRADE_TRAFFIC	90	0.533329	1.75178	0	0.0095365	0.629	4327	tags=44%, list=27%, signal=61%
GOBP_REGULATION_OF_DOUBLE_STRAND_BREAK_REPAIR	83	0.555079	1.8269	0.00143678	0.0097954	0.556	2659	tags=28%, list=17%, signal=33%
REACTOME_RMTS_METHYLATE_HISTONE_ARGININES	44	0.59051	1.74862	0.0032	0.00995573	0.641	3441	tags=45%, list=22%, signal=58%
REACTOME_PHOSPHORYLATION_OF_THE_APC_C	20	0.679321	1.74587	0.00495868	0.0102807	0.654	317	tags=20%, list=2%, signal=20%
REACTOME_TRANSLESION_SYNTHESIS_BY_Y_FAMILY_DNA_POLYMERASES_BYPASSES_LESIONS_ON_DNA_TEMPLATE	39	0.60631	1.74472	0	0.0103392	0.659	4469	tags=56%, list=28%, signal=78%
REACTOME_TERMINATION_OF_TRANSLESION_DNA_SYNTHESIS	32	0.628005	1.74295	0.00162338	0.0106353	0.677	2452	tags=44%, list=16%, signal=52%
GOBP_POSITIVE_REGULATION_OF_CELL_CYCLE_G2_M_PHASE_TRANSITION	28	0.672219	1.82092	0.00155521	0.0108064	0.602	2167	tags=39%, list=14%, signal=45%
GOBP_POSITIVE_REGULATION_OF_CELL_CYCLE_PHASE_TRANSITION	86	0.549856	1.81884	0	0.0108813	0.612	2772	tags=33%, list=18%, signal=39%
GOBP_TELOMERE_ORGANIZATION	150	0.51057	1.81939	0	0.0109013	0.607	4273	tags=39%, list=27%, signal=54%
KEGG_NITROGEN_METABOLISM	20	0.721767	1.81517	0	0.0114115	0.636	1536	tags=45%, list=10%, signal=50%
REACTOME_ABORTIVE_ELONGATION_OF_HIV_1_TRANSCRIPT_IN_THE_ABSENCE_OF_TAT	23	0.645702	1.73696	0.0016129	0.011611	0.711	4341	tags=70%, list=28%, signal=96%
REACTOME_NITRIC_OXIDE_STIMULATES_GUANYLATE_CYCLASE	21	0.666902	1.7334	0	0.0119502	0.723	3376	tags=52%, list=21%, signal=67%
KEGG_P53_SIGNALING_PATHWAY	63	0.568737	1.81207	0.00154321	0.0119846	0.661	1727	tags=25%, list=11%, signal=28%
HALLMARK_MITOTIC_SPINDLE	198	0.490408	1.81111	0	0.0120078	0.668	1600	tags=18%, list=10%, signal=20%
GOBP_MEIOTIC_CELL_CYCLE	217	0.488188	1.81033	0	0.0120841	0.673	1815	tags=29%, list=12%, signal=32%
REACTOME_AUF1_HNRNP_D0_BINDS_AND_DESTABILIZES_MRNA	55	0.559155	1.73173	0.00151286	0.012179	0.734	5640	tags=84%, list=36%, signal=130%
REACTOME_G0_AND_EARLY_G1	26	0.642851	1.72816	0.00318471	0.0128319	0.757	1568	tags=35%, list=10%, signal=38%
GOBP_POSITIVE_REGULATION_OF_MITOTIC_CELL_CYCLE	99	0.541198	1.80637	0	0.012889	0.699	2901	tags=34%, list=18%, signal=42%
REACTOME_GAP_JUNCTION_TRAFFICKING_AND_REGULATION	39	0.588927	1.72606	0.0030722	0.0130442	0.765	2710	tags=38%, list=17%, signal=46%
REACTOME_APC_C_CDC20_MEDIATED_DEGRADATION_OF_CYCLIN_B	24	0.652899	1.72363	0	0.0134967	0.778	383	tags=17%, list=2%, signal=17%
GOBP_DNA_REPLICATION_CHECKPOINT	17	0.742223	1.80256	0.0016	0.013549	0.721	2851	tags=53%, list=18%, signal=65%
REACTOME_TRANSCRIPTION_COUPLED_NUCLEOTIDE_EXCISION_REPAIR_TC_NER	77	0.524306	1.72259	0.00144092	0.0135819	0.781	5694	tags=65%, list=36%, signal=101%
REACTOME_NUCLEAR_ENVELOPE_NE_REASSEMBLY	69	0.539455	1.71946	0	0.0140411	0.796	3181	tags=38%, list=20%, signal=47%
REACTOME_DEGRADATION_OF_GLI1_BY_THE_PROTEASOME	59	0.550441	1.71801	0.00147493	0.0141077	0.801	5640	tags=76%, list=36%, signal=118%
REACTOME_UCH_PROTEINASES	90	0.514495	1.71844	0	0.0141369	0.8	5402	tags=64%, list=34%, signal=97%
REACTOME_RESOLUTION_OF_ABASIC_SITES_AP_SITES	38	0.58831	1.71675	0.00150376	0.0141584	0.804	2322	tags=37%, list=15%, signal=43%
REACTOME_REGULATION_OF_PTEN_STABILITY_AND_ACTIVITY	69	0.540667	1.71489	0	0.0143565	0.814	5645	tags=70%, list=36%, signal=108%
REACTOME_DEGRADATION_OF_DVL	57	0.5533	1.71184	0.00157978	0.0149848	0.822	5640	tags=75%, list=36%, signal=117%
GOBP_REGULATION_OF_TRANSCRIPTION_FROM_RNA_POLYMERASE_II_PROMOTER_IN_RESPONSE_TO_HYPOXIA	76	0.554147	1.79553	0	0.0150583	0.759	5619	tags=71%, list=36%, signal=110%
GOBP_SPLICEOSOMAL_SNRNP_ASSEMBLY	38	0.620726	1.79413	0	0.0152255	0.765	3975	tags=61%, list=25%, signal=81%
BIOCARTA_ATRBRCA_PATHWAY	22	0.672823	1.70998	0.00158228	0.0153295	0.828	3266	tags=36%, list=21%, signal=46%
GOBP_REGULATION_OF_UBIQUITIN_PROTEIN_LIGASE_ACTIVITY	23	0.688416	1.79212	0.00166945	0.0153361	0.771	2485	tags=43%, list=16%, signal=52%
HALLMARK_GLYCOLYSIS	193	0.490236	1.7923	0	0.0154718	0.771	4298	tags=48%, list=27%, signal=65%
GOBP_RIBONUCLEOPROTEIN_COMPLEX_BIOGENESIS	422	0.456164	1.78944	0	0.0158684	0.785	5425	tags=52%, list=35%, signal=77%
REACTOME_LAGGING_STRAND_SYNTHESIS	20	0.672299	1.70639	0.00519931	0.0159909	0.843	3682	tags=70%, list=23%, signal=91%
REACTOME_NS1_MEDIATED_EFFECTS_ON_HOST_PATHWAYS	39	0.586736	1.70301	0.00323625	0.0163374	0.853	4297	tags=59%, list=27%, signal=81%
REACTOME_OXIDATIVE_STRESS_INDUCED_SENESCENCE	83	0.516012	1.70344	0	0.0163551	0.852	1736	tags=27%, list=11%, signal=30%
REACTOME_INITIATION_OF_NUCLEAR_ENVELOPE_NE_REFORMATION	19	0.687011	1.70363	0.00502513	0.0164316	0.85	1866	tags=32%, list=12%, signal=36%
REACTOME_TRANSCRIPTIONAL_REGULATION_BY_E2F6	33	0.606097	1.70155	0.00483871	0.0165096	0.856	4390	tags=55%, list=28%, signal=75%
REACTOME_GOLGI_TO_ER_RETROGRADE_TRANSPORT	123	0.48959	1.70014	0	0.0165182	0.864	4327	tags=36%, list=27%, signal=49%
KEGG_PROTEASOME	44	0.601206	1.78672	0.00302115	0.0165184	0.8	5381	tags=86%, list=34%, signal=131%
REACTOME_INTERACTIONS_OF_VPR_WITH_HOST_CELLULAR_PROTEINS	35	0.600437	1.70031	0.00325203	0.0165776	0.862	4297	tags=63%, list=27%, signal=86%
REACTOME_EPIGENETIC_REGULATION_OF_GENE_EXPRESSION	109	0.496685	1.70057	0	0.016647	0.862	4447	tags=45%, list=28%, signal=62%
REACTOME_THE_CITRIC_ACID_TCA_CYCLE_AND_RESPIRATORY_ELECTRON_TRANSPORT	173	0.466911	1.69881	0	0.0166554	0.873	5341	tags=66%, list=34%, signal=99%
GOBP_CHROMATIN_ORGANIZATION_INVOLVED_IN_REGULATION_OF_TRANSCRIPTION	109	0.521013	1.784	0	0.0169395	0.809	3036	tags=34%, list=19%, signal=42%
BIOCARTA_G2_PATHWAY	24	0.63964	1.69543	0.00791139	0.0173721	0.885	2788	tags=46%, list=18%, signal=56%
GOBP_PROTEIN_LOCALIZATION_TO_CHROMOSOME_CENTROMERIC_REGION	25	0.670981	1.78033	0.00326264	0.0175644	0.836	3872	tags=64%, list=25%, signal=85%
GOBP_RESPONSE_TO_COPPER_ION	32	0.644466	1.78092	0.00158983	0.0176075	0.832	1399	tags=25%, list=9%, signal=27%
GOBP_NEGATIVE_REGULATION_OF_GENE_EXPRESSION_EPIGENETIC	82	0.539392	1.77847	0.00142045	0.017944	0.843	2737	tags=34%, list=17%, signal=41%
REACTOME_NUCLEAR_IMPORT_OF_REV_PROTEIN	33	0.598686	1.69147	0.00321027	0.0181596	0.893	4891	tags=70%, list=31%, signal=101%
REACTOME_TRANSPORT_OF_THE_SLBP_DEPENDANT_MATURE_MRNA	35	0.605666	1.68772	0.00328407	0.0190024	0.903	4297	tags=66%, list=27%, signal=90%
GOBP_MEMBRANE_DISASSEMBLY	15	0.744987	1.77394	0.00162602	0.0190372	0.864	385	tags=27%, list=2%, signal=27%
KEGG_HOMOLOGOUS_RECOMBINATION	27	0.657305	1.77152	0.00165837	0.0195856	0.874	2684	tags=44%, list=17%, signal=54%
GOBP_DNA_STRAND_ELONGATION	26	0.653	1.77039	0.0016129	0.0196942	0.879	2507	tags=54%, list=16%, signal=64%
GOBP_ESTABLISHMENT_OF_MITOCHONDRION_LOCALIZATION	24	0.685134	1.76806	0.00168919	0.0202258	0.889	2599	tags=38%, list=17%, signal=45%
REACTOME_RESOLUTION_OF_AP_SITES_VIA_THE_MULTIPLE_NUCLEOTIDE_PATCH_REPLACEMENT_PATHWAY	25	0.639973	1.68195	0.00827815	0.0202367	0.919	2322	tags=48%, list=15%, signal=56%
GOBP_REGULATION_OF_HEMATOPOIETIC_STEM_CELL_DIFFERENTIATION	74	0.544499	1.76683	0	0.0204726	0.893	4717	tags=62%, list=30%, signal=88%
GOBP_SPINDLE_LOCALIZATION	50	0.579243	1.76565	0	0.0204761	0.897	2420	tags=34%, list=15%, signal=40%
REACTOME_DEFECTIVE_CFTR_CAUSES_CYSTIC_FIBROSIS	61	0.542887	1.67894	0.00152439	0.0205255	0.926	5640	tags=72%, list=36%, signal=112%
REACTOME_HIV_TRANSCRIPTION_ELONGATION	42	0.567547	1.67922	0.00461538	0.0206005	0.925	6061	tags=74%, list=38%, signal=120%
REACTOME_MRNA_SPLICING	187	0.454632	1.67968	0	0.0206293	0.925	6050	tags=56%, list=38%, signal=90%
GOBP_NEGATIVE_REGULATION_OF_CYCLIN_DEPENDENT_PROTEIN_KINASE_ACTIVITY	28	0.645295	1.76565	0	0.0206606	0.897	2694	tags=46%, list=17%, signal=56%
REACTOME_RRNA_PROCESSING	198	0.458468	1.67665	0	0.020895	0.933	6593	tags=64%, list=42%, signal=108%
REACTOME_PCNA_DEPENDENT_LONG_PATCH_BASE_EXCISION_REPAIR	21	0.665697	1.67614	0.00519931	0.0209322	0.935	2322	tags=57%, list=15%, signal=67%
REACTOME_TP53_REGULATES_TRANSCRIPTION_OF_GENES_INVOLVED_IN_G2_CELL_CYCLE_ARREST	18	0.667287	1.67226	0.0100671	0.021688	0.941	2322	tags=39%, list=15%, signal=46%
REACTOME_TRANSPORT_OF_MATURE_TRANSCRIPT_TO_CYTOPLASM	81	0.505734	1.6727	0	0.0217168	0.939	6050	tags=64%, list=38%, signal=104%
REACTOME_TRNA_AMINOACYLATION	42	0.570645	1.66998	0.00471698	0.0221519	0.946	5038	tags=71%, list=32%, signal=105%
GOBP_PROTEIN_LOCALIZATION_TO_KINETOCHORE	19	0.711122	1.75985	0.00170068	0.0223411	0.924	2612	tags=58%, list=17%, signal=69%
REACTOME_GAP_JUNCTION_ASSEMBLY	27	0.619124	1.66832	0.00644122	0.0223529	0.951	2418	tags=44%, list=15%, signal=52%
REACTOME_CELLULAR_SENESCENCE	152	0.464953	1.6687	0	0.022363	0.948	1736	tags=20%, list=11%, signal=23%
REACTOME_SIGNALING_BY_HIPPO	20	0.65933	1.66649	0.00657895	0.0226005	0.956	2583	tags=45%, list=16%, signal=54%
GOBP_POSITIVE_REGULATION_OF_CELL_CYCLE_PROCESS	261	0.469505	1.75805	0	0.0227644	0.929	2943	tags=30%, list=19%, signal=37%
GOBP_NCRNA_PROCESSING	377	0.450792	1.75724	0	0.0228204	0.931	5982	tags=57%, list=38%, signal=90%
GOBP_CHROMATIN_SILENCING	56	0.575251	1.75458	0	0.0234936	0.937	2686	tags=38%, list=17%, signal=45%
GOBP_MEIOSIS_I_CELL_CYCLE_PROCESS	109	0.515594	1.75335	0	0.0235231	0.943	1658	tags=33%, list=11%, signal=37%
REACTOME_TRANSPORT_OF_MATURE_MRNAS_DERIVED_FROM_INTRONLESS_TRANSCRIPTS	42	0.560199	1.66244	0.00778816	0.0235829	0.961	6000	tags=74%, list=38%, signal=119%
GOBP_MITOTIC_DNA_REPLICATION	16	0.737796	1.75351	0.00317965	0.0236895	0.943	2601	tags=75%, list=17%, signal=90%
REACTOME_MITOCHONDRIAL_PROTEIN_IMPORT	63	0.525494	1.66037	0.00301205	0.0240038	0.966	5393	tags=71%, list=34%, signal=108%
REACTOME_ASYMMETRIC_LOCALIZATION_OF_PCP_PROTEINS	64	0.523496	1.65837	0.00147929	0.0245071	0.969	4735	tags=64%, list=30%, signal=91%
GOBP_HIPPO_SIGNALING	43	0.596286	1.74975	0.00149031	0.024588	0.951	2569	tags=44%, list=16%, signal=53%
GOBP_TONGUE_DEVELOPMENT	17	0.73412	1.7475	0.00165837	0.0247276	0.96	1518	tags=47%, list=10%, signal=52%
GOBP_TELOMERE_MAINTENANCE_VIA_SEMI_CONSERVATIVE_REPLICATION	27	0.641224	1.748	0	0.0247989	0.959	3666	tags=59%, list=23%, signal=77%
GOBP_ZINC_ION_HOMEOSTASIS	30	0.632165	1.74846	0.00157978	0.0248036	0.959	1736	tags=27%, list=11%, signal=30%
REACTOME_NUCLEOTIDE_EXCISION_REPAIR	109	0.475035	1.64561	0	0.0279092	0.985	5694	tags=56%, list=36%, signal=87%
REACTOME_GLUCOSE_METABOLISM	87	0.495643	1.64754	0.0014556	0.0279651	0.981	5271	tags=64%, list=33%, signal=96%
REACTOME_DEPOLYMERISATION_OF_THE_NUCLEAR_LAMINA	15	0.692775	1.64576	0.0191972	0.02805	0.985	1315	tags=33%, list=8%, signal=36%
REACTOME_DUAL_INCISION_IN_TC_NER	64	0.5087	1.64591	0.00461538	0.0281987	0.985	5694	tags=63%, list=36%, signal=97%
REACTOME_REGULATION_OF_GLUCOKINASE_BY_GLUCOKINASE_REGULATORY_PROTEIN	31	0.59304	1.64619	0.00658979	0.0282585	0.983	4297	tags=61%, list=27%, signal=84%
GOBP_REGULATION_OF_GENE_SILENCING	116	0.505391	1.73704	0	0.0283698	0.976	4894	tags=48%, list=31%, signal=70%
REACTOME_COMPLEX_I_BIOGENESIS	56	0.527367	1.64308	0	0.0284638	0.989	5560	tags=77%, list=35%, signal=118%
GOBP_ATP_DEPENDENT_CHROMATIN_REMODELING	73	0.543117	1.73581	0	0.0285136	0.977	3417	tags=38%, list=22%, signal=49%
GOBP_REGULATION_OF_CELL_CYCLE_CHECKPOINT	31	0.629243	1.73491	0.00164745	0.0286073	0.978	3470	tags=45%, list=22%, signal=58%
GOBP_REGULATION_OF_SPINDLE_ORGANIZATION	39	0.592035	1.73582	0	0.0287272	0.976	1588	tags=31%, list=10%, signal=34%
GOBP_NCRNA_METABOLIC_PROCESS	464	0.438889	1.73266	0	0.0289266	0.982	5894	tags=56%, list=37%, signal=87%
GOBP_ESTABLISHMENT_OF_MITOTIC_SPINDLE_ORIENTATION	26	0.648442	1.73355	0.00328407	0.0289453	0.98	1537	tags=31%, list=10%, signal=34%
GOBP_INTERSTRAND_CROSS_LINK_REPAIR	54	0.55824	1.73299	0.00154321	0.0289952	0.982	3893	tags=43%, list=25%, signal=56%
REACTOME_AURKA_ACTIVATION_BY_TPX2	71	0.507886	1.63928	0.00148588	0.0295712	0.99	5357	tags=56%, list=34%, signal=85%
GOBP_KINETOCHORE_ASSEMBLY	16	0.716467	1.72884	0.00172712	0.0302011	0.984	1009	tags=44%, list=6%, signal=47%
GOBP_DNA_SYNTHESIS_INVOLVED_IN_DNA_REPAIR	51	0.562746	1.72648	0.00158228	0.0304906	0.986	4300	tags=49%, list=27%, signal=67%
REACTOME_HEDGEHOG_OFF_STATE	110	0.475392	1.63549	0.00291971	0.0306365	0.992	4735	tags=55%, list=30%, signal=79%
KEGG_OXIDATIVE_PHOSPHORYLATION	123	0.499321	1.72656	0	0.0306683	0.986	4468	tags=58%, list=28%, signal=80%
REACTOME_E2F_MEDIATED_REGULATION_OF_DNA_REPLICATION	22	0.632199	1.63583	0.0128824	0.0306803	0.992	2520	tags=45%, list=16%, signal=54%
KEGG_PYRIMIDINE_METABOLISM	91	0.517091	1.7271	0	0.0307016	0.986	4639	tags=58%, list=30%, signal=82%
GOBP_MITOTIC_G1_S_TRANSITION_CHECKPOINT	62	0.555339	1.7254	0.00154321	0.0307062	0.986	2811	tags=34%, list=18%, signal=41%
GOBP_RNA_5_END_PROCESSING	23	0.662595	1.72225	0.00490998	0.0316557	0.987	4149	tags=70%, list=26%, signal=94%
GOBP_NCRNA_EXPORT_FROM_NUCLEUS	37	0.587786	1.72237	0.00778816	0.0318305	0.987	4871	tags=70%, list=31%, signal=102%
REACTOME_TRNA_PROCESSING	108	0.478387	1.63126	0	0.0318779	0.995	6000	tags=63%, list=38%, signal=101%
GOBP_NEGATIVE_REGULATION_OF_DNA_RECOMBINATION	41	0.589002	1.72001	0	0.0319011	0.991	3047	tags=44%, list=19%, signal=54%
REACTOME_HIV_LIFE_CYCLE	143	0.459313	1.63062	0.00134953	0.0319073	0.995	6061	tags=59%, list=38%, signal=95%
GOBP_POSITIVE_REGULATION_OF_FIBROBLAST_PROLIFERATION	39	0.590194	1.72094	0.00155039	0.0320284	0.991	2839	tags=46%, list=18%, signal=56%
GOBP_GLUTAMINE_FAMILY_AMINO_ACID_METABOLIC_PROCESS	63	0.543778	1.7202	0	0.0320448	0.991	2408	tags=37%, list=15%, signal=43%
GOBP_DNA_RECOMBINATION	279	0.45581	1.71916	0	0.0320624	0.991	3223	tags=34%, list=21%, signal=42%
REACTOME_SUMOYLATION_OF_CHROMATIN_ORGANIZATION_PROTEINS	57	0.523357	1.62849	0.00451807	0.0320679	0.996	4299	tags=53%, list=27%, signal=72%
REACTOME_REGULATION_OF_PLK1_ACTIVITY_AT_G2_M_TRANSITION	86	0.488535	1.62856	0.00293255	0.032205	0.996	5357	tags=51%, list=34%, signal=77%
REACTOME_RECOGNITION_OF_DNA_DAMAGE_BY_PCNA_CONTAINING_REPLICATION_COMPLEX	30	0.59777	1.62896	0.00627943	0.0322568	0.996	3682	tags=50%, list=23%, signal=65%
BIOCARTA_CELLCYCLE_PATHWAY	22	0.627618	1.62611	0.00178253	0.0326233	0.996	1736	tags=41%, list=11%, signal=46%
REACTOME_GLYCOLYSIS	70	0.507999	1.62664	0.00151286	0.0326571	0.996	5376	tags=66%, list=34%, signal=99%
REACTOME_POLYMERASE_SWITCHING_ON_THE_C_STRAND_OF_THE_TELOMERE	26	0.603815	1.62462	0.0109034	0.0329833	0.996	4158	tags=58%, list=26%, signal=78%
REACTOME_MRNA_SPLICING_MINOR_PATHWAY	52	0.532089	1.62372	0.00306748	0.0331272	0.997	4842	tags=60%, list=31%, signal=86%
GOBP_ATP_SYNTHESIS_COUPLED_ELECTRON_TRANSPORT	94	0.510899	1.71496	0	0.0339874	0.993	4468	tags=60%, list=28%, signal=83%
KEGG_FATTY_ACID_METABOLISM	36	0.608637	1.71363	0.0045045	0.0343307	0.993	4523	tags=61%, list=29%, signal=86%
GOBP_POSTREPLICATION_REPAIR	51	0.557581	1.71159	0	0.0351269	0.994	4300	tags=49%, list=27%, signal=67%
REACTOME_METABOLISM_OF_NUCLEOTIDES	89	0.485866	1.61679	0	0.0356675	0.998	3313	tags=47%, list=21%, signal=59%
REACTOME_SUMOYLATION_OF_SUMOYLATION_PROTEINS	34	0.574198	1.61559	0.0128205	0.0359396	0.998	6187	tags=79%, list=39%, signal=130%
GOBP_CYTOKINETIC_PROCESS	36	0.598936	1.70666	0.00156006	0.0373902	0.996	2001	tags=25%, list=13%, signal=29%
REACTOME_GAP_FILLING_DNA_REPAIR_SYNTHESIS_AND_LIGATION_IN_GG_NER	25	0.614896	1.6113	0.0116279	0.0374143	0.999	3682	tags=52%, list=23%, signal=68%
GOBP_HYDROGEN_PEROXIDE_CATABOLIC_PROCESS	22	0.666973	1.70627	0.00332779	0.0374381	0.996	4036	tags=64%, list=26%, signal=86%
REACTOME_UB_SPECIFIC_PROCESSING_PROTEASES	173	0.449849	1.61036	0	0.0376322	0.999	4735	tags=41%, list=30%, signal=58%
GOBP_ARGININE_METABOLIC_PROCESS	18	0.685565	1.70398	0.00169779	0.0381891	0.996	2296	tags=44%, list=15%, signal=52%
REACTOME_INTERACTION_BETWEEN_L1_AND_ANKYRINS	30	0.574023	1.60564	0.011236	0.0394643	0.999	2015	tags=37%, list=13%, signal=42%
REACTOME_REGULATION_OF_TP53_ACTIVITY_THROUGH_PHOSPHORYLATION	89	0.48295	1.60415	0.00289017	0.0398913	0.999	2976	tags=25%, list=19%, signal=30%
GOBP_POSITIVE_REGULATION_OF_CELL_CYCLE	343	0.44368	1.69963	0	0.0402124	0.997	3039	tags=30%, list=19%, signal=36%
REACTOME_ANTIVIRAL_MECHANISM_BY_IFN_STIMULATED_GENES	76	0.493526	1.60184	0	0.0407239	0.999	4297	tags=46%, list=27%, signal=63%
BIOCARTA_PROTEASOME_PATHWAY	19	0.652461	1.60133	0.0162338	0.0407361	0.999	4723	tags=89%, list=30%, signal=128%
GOBP_TRANSLATIONAL_ELONGATION	131	0.486486	1.69612	0	0.0420261	0.997	4998	tags=53%, list=32%, signal=78%
GOBP_CYTOSKELETON_DEPENDENT_CYTOKINESIS	79	0.515215	1.69554	0	0.0420623	0.997	1600	tags=23%, list=10%, signal=25%
REACTOME_SUMOYLATION_OF_RNA_BINDING_PROTEINS	45	0.532862	1.59741	0.0126183	0.0421371	0.999	4519	tags=53%, list=29%, signal=75%
REACTOME_SUMOYLATION_OF_DNA_DAMAGE_RESPONSE_AND_REPAIR_PROTEINS	75	0.491009	1.59526	0.00154321	0.0425753	0.999	4519	tags=43%, list=29%, signal=60%
REACTOME_DEGRADATION_OF_BETA_CATENIN_BY_THE_DESTRUCTION_COMPLEX	85	0.477879	1.59555	0.00146843	0.0426905	0.999	5402	tags=61%, list=34%, signal=93%
REACTOME_TRANSCRIPTIONAL_REGULATION_BY_RUNX1	193	0.432151	1.59256	0	0.043296	0.999	3783	tags=37%, list=24%, signal=48%
REACTOME_DEGRADATION_OF_AXIN	55	0.516731	1.59291	0.003125	0.0433407	0.999	5640	tags=76%, list=36%, signal=118%
GOBP_REGULATION_OF_CHROMOSOME_ORGANIZATION	265	0.446203	1.6906	0	0.0446969	0.999	3063	tags=25%, list=19%, signal=30%
GOBP_ALPHA_AMINO_ACID_BIOSYNTHETIC_PROCESS	55	0.546905	1.69091	0.0029985	0.0447871	0.999	2229	tags=36%, list=14%, signal=42%
HALLMARK_DNA_REPAIR	148	0.477646	1.68876	0	0.0451594	0.999	4469	tags=49%, list=28%, signal=68%
GOBP_CELLULAR_AMINO_ACID_BIOSYNTHETIC_PROCESS	63	0.531888	1.68902	0.00151976	0.0453183	0.999	2229	tags=37%, list=14%, signal=42%
GOBP_TRNA_TRANSPORT	35	0.604217	1.68786	0.00316957	0.0453633	0.999	4279	tags=66%, list=27%, signal=90%
GOBP_TRNA_5_END_PROCESSING	16	0.696863	1.68492	0.00335008	0.0469047	0.999	4149	tags=75%, list=26%, signal=102%
KEGG_PARKINSONS_DISEASE	117	0.486219	1.6825	0.00142045	0.0476804	0.999	4183	tags=57%, list=27%, signal=77%
GOBP_MITOTIC_G2_M_TRANSITION_CHECKPOINT	36	0.593845	1.6826	0.00949367	0.0479345	0.999	2851	tags=31%, list=18%, signal=37%
REACTOME_SUMOYLATION_OF_UBIQUITINYLATION_PROTEINS	38	0.544874	1.58199	0.009375	0.0479455	1	6187	tags=71%, list=39%, signal=117%
REACTOME_PROCESSIVE_SYNTHESIS_ON_THE_LAGGING_STRAND	15	0.677836	1.58039	0.014658	0.0484185	1	3682	tags=73%, list=23%, signal=96%
REACTOME_ACTIVATION_OF_ANTERIOR_HOX_GENES_IN_HINDBRAIN_DEVELOPMENT_DURING_EARLY_EMBRYOGENESIS	81	0.477314	1.57799	0.00297177	0.0494471	1	4399	tags=49%, list=28%, signal=68%
GOBP_TRANSITION_METAL_ION_HOMEOSTASIS	120	0.484273	1.67495	0	0.0521964	0.999	2485	tags=23%, list=16%, signal=28%
GOBP_COCHLEA_MORPHOGENESIS	16	0.698787	1.67143	0.0131579	0.0538937	1	1244	tags=56%, list=8%, signal=61%
GOBP_CHROMOSOME_LOCALIZATION	77	0.506201	1.67188	0.00147929	0.0539347	1	2612	tags=34%, list=17%, signal=40%
REACTOME_HIV_ELONGATION_ARREST_AND_RECOVERY	32	0.555102	1.56709	0.0158228	0.0546134	1	5399	tags=66%, list=34%, signal=100%
GOBP_FATTY_ACID_BETA_OXIDATION	72	0.516235	1.66895	0.00154799	0.0548579	1	4614	tags=49%, list=29%, signal=68%
REACTOME_FORMATION_OF_THE_EARLY_ELONGATION_COMPLEX	33	0.564778	1.5652	0.0254372	0.054991	1	6061	tags=76%, list=38%, signal=123%
GOBP_NEGATIVE_REGULATION_OF_CELL_CYCLE_G1_S_PHASE_TRANSITION	100	0.490809	1.66914	0	0.0550355	1	1846	tags=25%, list=12%, signal=28%
REACTOME_CYTOPROTECTION_BY_HMOX1	119	0.454292	1.5656	0.00140449	0.0550755	1	5640	tags=59%, list=36%, signal=91%
REACTOME_TELOMERE_EXTENSION_BY_TELOMERASE	22	0.604501	1.56423	0.0247678	0.0552967	1	4543	tags=55%, list=29%, signal=76%
GOBP_POSITIVE_REGULATION_OF_TELOMERASE_RNA_LOCALIZATION_TO_CAJAL_BODY	15	0.701668	1.66707	0.00650406	0.0557399	1	4699	tags=100%, list=30%, signal=143%
GOBP_DNA_DEPENDENT_DNA_REPLICATION_MAINTENANCE_OF_FIDELITY	47	0.55905	1.6644	0.00306279	0.0573855	1	3856	tags=45%, list=25%, signal=59%
REACTOME_REGULATION_OF_MRNA_STABILITY_BY_PROTEINS_THAT_BIND_AU_RICH_ELEMENTS	87	0.469523	1.55992	0.00291971	0.0575192	1	5640	tags=71%, list=36%, signal=110%
KEGG_SYSTEMIC_LUPUS_ERYTHEMATOSUS	72	0.512466	1.66098	0.00295858	0.0595306	1	1297	tags=36%, list=8%, signal=39%
GOBP_DNA_GEOMETRIC_CHANGE	111	0.486869	1.65928	0	0.0604787	1	2627	tags=28%, list=17%, signal=33%
REACTOME_RECRUITMENT_OF_NUMA_TO_MITOTIC_CENTROSOMES	88	0.467481	1.55385	0.00289017	0.0605664	1	5357	tags=52%, list=34%, signal=79%
GOBP_ATP_METABOLIC_PROCESS	291	0.435931	1.65742	0	0.0614647	1	4183	tags=48%, list=27%, signal=65%
REACTOME_RECRUITMENT_OF_MITOTIC_CENTROSOME_PROTEINS_AND_COMPLEXES	78	0.476094	1.55138	0.00150602	0.0617636	1	5357	tags=53%, list=34%, signal=79%
GOBP_NEGATIVE_REGULATION_OF_DNA_REPLICATION	30	0.594644	1.65469	0.00653595	0.0624257	1	1766	tags=27%, list=11%, signal=30%
GOBP_SPINDLE_ASSEMBLY	109	0.481716	1.65491	0	0.0626097	1	1682	tags=21%, list=11%, signal=23%
GOBP_CELLULAR_MODIFIED_AMINO_ACID_BIOSYNTHETIC_PROCESS	41	0.577409	1.65498	0.003125	0.0629225	1	2919	tags=49%, list=19%, signal=60%
GOBP_CYTOKINESIS	142	0.461326	1.65209	0	0.0641819	1	3054	tags=30%, list=19%, signal=37%
GOBP_TRANSLESION_SYNTHESIS	42	0.55591	1.65057	0.00469484	0.0649058	1	4300	tags=50%, list=27%, signal=69%
BIOCARTA_ATM_PATHWAY	20	0.603353	1.54431	0.0183946	0.0653103	1	1691	tags=25%, list=11%, signal=28%
REACTOME_HYALURONAN_METABOLISM	17	0.637355	1.54536	0.0329489	0.0653213	1	1376	tags=24%, list=9%, signal=26%
HALLMARK_SPERMATOGENESIS	111	0.482699	1.64902	0	0.0653477	1	2081	tags=31%, list=13%, signal=35%
REACTOME_GLOBAL_GENOME_NUCLEOTIDE_EXCISION_REPAIR_GG_NER	84	0.468288	1.54453	0.00882353	0.0654987	1	5694	tags=56%, list=36%, signal=87%
GOBP_RESPONSE_TO_LITHIUM_ION	18	0.665725	1.64905	0.00837521	0.0656848	1	1149	tags=22%, list=7%, signal=24%
GOBP_SIGNAL_TRANSDUCTION_BY_P53_CLASS_MEDIATOR	253	0.440167	1.6474	0	0.0660507	1	3059	tags=26%, list=19%, signal=31%
REACTOME_APOPTOTIC_FACTOR_MEDIATED_RESPONSE	18	0.631455	1.54032	0.0306644	0.0671515	1	3773	tags=44%, list=24%, signal=58%
REACTOME_REGULATION_OF_TP53_ACTIVITY	155	0.43386	1.54051	0.00134953	0.0673306	1	2976	tags=21%, list=19%, signal=25%
BIOCARTA_PDZS_PATHWAY	16	0.637651	1.53873	0.0222603	0.067702	1	3178	tags=44%, list=20%, signal=55%
REACTOME_INTERCONVERSION_OF_NUCLEOTIDE_DI_AND_TRIPHOSPHATES	27	0.580417	1.53792	0.0373984	0.0678642	1	2636	tags=56%, list=17%, signal=67%
REACTOME_RHO_GTPASES_ACTIVATE_PAKS	20	0.607024	1.53673	0.0247934	0.0683112	1	2523	tags=30%, list=16%, signal=36%
REACTOME_TRANSCRIPTIONAL_REGULATION_BY_TP53	350	0.396236	1.53457	0	0.0694085	1	5445	tags=43%, list=35%, signal=65%
REACTOME_CYCLIN_D_ASSOCIATED_EVENTS_IN_G1	47	0.505841	1.53355	0.015873	0.0696807	1	3961	tags=40%, list=25%, signal=54%
GOBP_AXO_DENDRITIC_TRANSPORT	68	0.498803	1.64205	0.00311526	0.0699481	1	1241	tags=13%, list=8%, signal=14%
REACTOME_SYNTHESIS_OF_VERY_LONG_CHAIN_FATTY_ACYL_COAS	21	0.601449	1.53232	0.0326264	0.0701389	1	1561	tags=29%, list=10%, signal=32%
REACTOME_RHO_GTPASES_ACTIVATE_CIT	18	0.628581	1.53114	0.0294599	0.0705623	1	3006	tags=39%, list=19%, signal=48%
GOBP_REGULATION_OF_DNA_REPLICATION	100	0.484841	1.63921	0	0.0718629	1	2612	tags=29%, list=17%, signal=35%
GOBP_G2_DNA_DAMAGE_CHECKPOINT	34	0.584782	1.63758	0	0.0728073	1	2851	tags=32%, list=18%, signal=39%
REACTOME_ABC_TRANSPORTER_DISORDERS	78	0.464799	1.52711	0.00739645	0.0728959	1	5640	tags=64%, list=36%, signal=99%
GOBP_REGULATION_OF_MEIOTIC_CELL_CYCLE	38	0.562404	1.63415	0.00936037	0.0755046	1	1265	tags=32%, list=8%, signal=34%
REACTOME_TRANSLESION_SYNTHESIS_BY_POLH	19	0.615745	1.52236	0.0387205	0.0755924	1	4291	tags=53%, list=27%, signal=72%
REACTOME_TRANSCRIPTION_OF_E2F_TARGETS_UNDER_NEGATIVE_CONTROL_BY_P107_RBL1_AND_P130_RBL2_IN_COMPLEX_WITH_HDAC1	16	0.636595	1.52254	0.0425532	0.0757647	1	1568	tags=31%, list=10%, signal=35%
REACTOME_ADP_SIGNALLING_THROUGH_P2Y_PURINOCEPTOR_12	20	0.594719	1.52129	0.0411184	0.0759895	1	1232	tags=25%, list=8%, signal=27%
REACTOME_SYNAPTIC_ADHESION_LIKE_MOLECULES	17	0.614746	1.51978	0.0369748	0.0767467	1	3006	tags=47%, list=19%, signal=58%
REACTOME_REGULATION_OF_RAS_BY_GAPS	68	0.472826	1.51705	0.0058651	0.0782186	1	5743	tags=69%, list=36%, signal=108%
GOBP_CELLULAR_RESPIRATION	178	0.447251	1.63063	0	0.0783363	1	4289	tags=49%, list=27%, signal=67%
GOBP_TELOMERASE_RNA_LOCALIZATION	19	0.646205	1.62992	0.00825082	0.0786322	1	4166	tags=79%, list=27%, signal=107%
REACTOME_MRNA_CAPPING	29	0.557069	1.51501	0.0237288	0.0787434	1	6061	tags=76%, list=38%, signal=123%
REACTOME_MISMATCH_REPAIR	15	0.634972	1.51509	0.0473773	0.0790343	1	4322	tags=73%, list=27%, signal=101%
REACTOME_GLUTAMATE_NEUROTRANSMITTER_RELEASE_CYCLE	23	0.582379	1.51531	0.0270728	0.0792278	1	1753	tags=30%, list=11%, signal=34%
GOBP_REGULATION_OF_DNA_REPAIR	125	0.468923	1.62687	0	0.080026	1	2659	tags=25%, list=17%, signal=30%
GOBP_TRANSCRIPTION_COUPLED_NUCLEOTIDE_EXCISION_REPAIR	71	0.515449	1.62695	0.00154321	0.0803697	1	5673	tags=65%, list=36%, signal=101%
GOBP_FATTY_ACID_CATABOLIC_PROCESS	101	0.483834	1.6274	0	0.0804015	1	4647	tags=45%, list=30%, signal=63%
REACTOME_FORMATION_OF_RNA_POL_II_ELONGATION_COMPLEX	57	0.490648	1.51198	0.0179641	0.0804511	1	6061	tags=67%, list=38%, signal=108%
GOBP_ONE_CARBON_METABOLIC_PROCESS	34	0.579796	1.62492	0.00776398	0.0814092	1	2169	tags=47%, list=14%, signal=54%
REACTOME_RESPONSE_OF_MTB_TO_PHAGOCYTOSIS	23	0.573627	1.51007	0.0365449	0.081447	1	140	tags=9%, list=1%, signal=9%
GOBP_ESTABLISHMENT_OF_TISSUE_POLARITY	120	0.470757	1.62434	0	0.0814824	1	3877	tags=43%, list=25%, signal=57%
HALLMARK_HEME_METABOLISM	186	0.442501	1.62372	0	0.0816285	1	2676	tags=23%, list=17%, signal=28%
REACTOME_CRISTAE_FORMATION	31	0.538578	1.50763	0.0339806	0.0823011	1	5393	tags=77%, list=34%, signal=117%
REACTOME_TRANSCRIPTION_OF_E2F_TARGETS_UNDER_NEGATIVE_CONTROL_BY_DREAM_COMPLEX	19	0.611528	1.50804	0.0297521	0.0824089	1	5651	tags=79%, list=36%, signal=123%
GOBP_REGULATION_OF_CHROMATIN_SILENCING	17	0.670197	1.62112	0.0117057	0.0836124	1	2670	tags=53%, list=17%, signal=64%
REACTOME_PROGRAMMED_CELL_DEATH	199	0.409181	1.50349	0	0.0851912	1	5657	tags=57%, list=36%, signal=87%
GOBP_MATURATION_OF_5_8S_RRNA	35	0.566814	1.61845	0.0128205	0.0856397	1	5351	tags=69%, list=34%, signal=104%
REACTOME_PROCESSIVE_SYNTHESIS_ON_THE_C_STRAND_OF_THE_TELOMERE	19	0.608981	1.50061	0.0395387	0.0861596	1	2322	tags=37%, list=15%, signal=43%
REACTOME_APOPTOSIS	173	0.41365	1.50006	0.00137174	0.0862017	1	5657	tags=58%, list=36%, signal=90%
REACTOME_TRANSLESION_SYNTHESIS_BY_POLK	17	0.614946	1.50156	0.045614	0.0862237	1	3503	tags=47%, list=22%, signal=60%
KEGG_CITRATE_CYCLE_TCA_CYCLE	29	0.590797	1.61734	0.00480769	0.0862444	1	6013	tags=86%, list=38%, signal=139%
REACTOME_PRE_NOTCH_EXPRESSION_AND_PROCESSING	70	0.465788	1.501	0.00884956	0.0862697	1	1568	tags=24%, list=10%, signal=27%
KEGG_DORSO_VENTRAL_AXIS_FORMATION	21	0.628299	1.61629	0.0114566	0.0867949	1	1248	tags=24%, list=8%, signal=26%
GOBP_POSITIVE_REGULATION_OF_GENE_EXPRESSION_EPIGENETIC	57	0.519461	1.61351	0.00742942	0.0879865	1	4358	tags=46%, list=28%, signal=63%
GOBP_HEMATOPOIETIC_STEM_CELL_DIFFERENTIATION	87	0.489922	1.61396	0	0.0879927	1	4717	tags=57%, list=30%, signal=82%
REACTOME_FGFR2_MUTANT_RECEPTOR_ACTIVATION	28	0.550028	1.49697	0.0345395	0.08822	1	4341	tags=71%, list=28%, signal=98%
GOBP_NEGATIVE_REGULATION_OF_FAT_CELL_DIFFERENTIATION	46	0.541767	1.61447	0.00644122	0.0882848	1	1396	tags=26%, list=9%, signal=29%
GOBP_GENE_SILENCING	225	0.434535	1.61402	0	0.0883654	1	5205	tags=44%, list=33%, signal=65%
REACTOME_REGULATION_OF_TP53_EXPRESSION_AND_DEGRADATION	36	0.518632	1.49518	0.0272873	0.0888266	1	1691	tags=14%, list=11%, signal=16%
REACTOME_ASSOCIATION_OF_TRIC_CCT_WITH_TARGET_PROTEINS_DURING_BIOSYNTHESIS	39	0.519803	1.49522	0.0253566	0.0891704	1	4717	tags=44%, list=30%, signal=62%
REACTOME_APC_CDC20_MEDIATED_DEGRADATION_OF_NEK2A	26	0.552041	1.49343	0.0396825	0.0898279	1	5640	tags=58%, list=36%, signal=90%
REACTOME_FATTY_ACYL_COA_BIOSYNTHESIS	31	0.528499	1.48974	0.0314465	0.0924162	1	4609	tags=48%, list=29%, signal=68%
REACTOME_TRANSCRIPTION_OF_THE_HIV_GENOME	67	0.471617	1.48906	0.0148368	0.0925575	1	6061	tags=58%, list=38%, signal=94%
GOBP_REGULATION_OF_CYTOKINESIS	79	0.494403	1.60802	0.00151057	0.0927198	1	3054	tags=37%, list=19%, signal=45%
GOBP_BASE_EXCISION_REPAIR	39	0.561502	1.60813	0.00769231	0.0930593	1	2311	tags=28%, list=15%, signal=33%
GOBP_POSITIVE_REGULATION_OF_PROTEIN_LOCALIZATION_TO_NUCLEUS	81	0.49014	1.60502	0.00149925	0.0951666	1	3779	tags=41%, list=24%, signal=53%
GOBP_REGULATION_OF_CELLULAR_AMINO_ACID_METABOLIC_PROCESS	60	0.506888	1.60404	0.00612557	0.0952564	1	5381	tags=78%, list=34%, signal=119%
GOBP_MITOTIC_CYTOKINESIS	65	0.506584	1.60344	0.00456621	0.0953761	1	1600	tags=23%, list=10%, signal=26%
GOBP_ATTACHMENT_OF_MITOTIC_SPINDLE_MICROTUBULES_TO_KINETOCHORE	15	0.673941	1.60432	0.0191972	0.0954164	1	1306	tags=33%, list=8%, signal=36%
GOBP_MICROTUBULE_ORGANIZING_CENTER_ORGANIZATION	134	0.454557	1.60113	0.00272109	0.097451	1	2813	tags=25%, list=18%, signal=31%
HALLMARK_CHOLESTEROL_HOMEOSTASIS	71	0.496409	1.59975	0.00295421	0.0978203	1	3590	tags=37%, list=23%, signal=47%
GOBP_NUCLEOTIDE_EXCISION_REPAIR	102	0.469129	1.59911	0.00455235	0.0980808	1	5673	tags=56%, list=36%, signal=87%
GOBP_MITOTIC_CHROMOSOME_CONDENSATION	15	0.675685	1.59865	0.0134454	0.0981087	1	1412	tags=40%, list=9%, signal=44%
GOBP_REGULATION_OF_GENE_EXPRESSION_EPIGENETIC	160	0.441169	1.59979	0	0.0982773	1	4358	tags=38%, list=28%, signal=51%
KEGG_BASE_EXCISION_REPAIR	33	0.566349	1.5969	0.0173776	0.099123	1	2311	tags=33%, list=15%, signal=39%
GOBP_REGULATION_OF_SPINDLE_CHECKPOINT	15	0.680348	1.59727	0.00706714	0.0991531	1	2612	tags=47%, list=17%, signal=56%
REACTOME_HDMS_DEMETHYLATE_HISTONES	29	0.525456	1.4799	0.0437601	0.0999551	1	1796	tags=21%, list=11%, signal=23%
GOBP_LIMBIC_SYSTEM_DEVELOPMENT	83	0.478541	1.59488	0.00455235	0.100675	1	2236	tags=27%, list=14%, signal=31%
GOBP_INNER_EAR_MORPHOGENESIS	75	0.492162	1.59356	0.00594354	0.101487	1	1726	tags=33%, list=11%, signal=37%
REACTOME_DUAL_INCISION_IN_GG_NER	41	0.499877	1.47614	0.0347682	0.102152	1	5655	tags=61%, list=36%, signal=95%
REACTOME_FORMATION_OF_TC_NER_PRE_INCISION_COMPLEX	52	0.4847	1.47653	0.0266041	0.102296	1	5694	tags=62%, list=36%, signal=96%
GOBP_RNA_CAPPING	33	0.561259	1.59165	0.0168067	0.103222	1	6039	tags=73%, list=38%, signal=118%
REACTOME_EGR2_AND_SOX10_MEDIATED_INITIATION_OF_SCHWANN_CELL_MYELINATION	26	0.559555	1.47442	0.043771	0.103237	1	2930	tags=35%, list=19%, signal=42%
GOBP_PYRIMIDINE_NUCLEOSIDE_TRIPHOSPHATE_METABOLIC_PROCESS	22	0.615409	1.5903	0.020202	0.104228	1	2619	tags=45%, list=17%, signal=54%
GOBP_MITOCHONDRION_LOCALIZATION	45	0.529513	1.58806	0.0125196	0.105742	1	2729	tags=31%, list=17%, signal=38%
GOBP_MITOTIC_RECOMBINATION	23	0.61009	1.58811	0.0183028	0.106187	1	2601	tags=26%, list=17%, signal=31%
REACTOME_CELLULAR_RESPONSE_TO_CHEMICAL_STRESS	152	0.410214	1.47064	0.00417246	0.106308	1	5574	tags=57%, list=35%, signal=87%
REACTOME_COOPERATION_OF_PREFOLDIN_AND_TRIC_CCT_IN_ACTIN_AND_TUBULIN_FOLDING	30	0.525032	1.47006	0.0511945	0.106355	1	4006	tags=57%, list=25%, signal=76%
GOBP_GLYCOLYTIC_PROCESS_THROUGH_FRUCTOSE_6_PHOSPHATE	29	0.579197	1.58646	0.00791139	0.107022	1	3859	tags=55%, list=25%, signal=73%
GOBP_ERROR_PRONE_TRANSLESION_SYNTHESIS	21	0.625785	1.58574	0.0164474	0.107394	1	3488	tags=48%, list=22%, signal=61%
GOBP_SERINE_FAMILY_AMINO_ACID_BIOSYNTHETIC_PROCESS	15	0.674548	1.5843	0.0225694	0.10771	1	1826	tags=53%, list=12%, signal=60%
GOBP_NEGATIVE_REGULATION_OF_UBIQUITIN_PROTEIN_TRANSFERASE_ACTIVITY	16	0.663891	1.58485	0.0176849	0.107945	1	2153	tags=38%, list=14%, signal=43%
GOBP_ERROR_FREE_TRANSLESION_SYNTHESIS	22	0.617309	1.58252	0.0135823	0.107954	1	4300	tags=55%, list=27%, signal=75%
GOBP_POSITIVE_REGULATION_OF_CELL_CYCLE_ARREST	78	0.485535	1.58359	0.00740741	0.108009	1	3034	tags=29%, list=19%, signal=36%
GOBP_REPLICATION_FORK_PROCESSING	39	0.549508	1.58281	0.0126783	0.108054	1	3856	tags=44%, list=25%, signal=58%
GOBP_DNA_DOUBLE_STRAND_BREAK_PROCESSING	24	0.596099	1.58431	0.0179739	0.108204	1	2631	tags=25%, list=17%, signal=30%
GOBP_REPLICATIVE_SENESCENCE	15	0.66771	1.58302	0.026936	0.108237	1	2839	tags=53%, list=18%, signal=65%
GOBP_REGULATION_OF_CELL_DIVISION	148	0.446009	1.58104	0	0.109074	1	3095	tags=38%, list=20%, signal=47%
KEGG_PROGESTERONE_MEDIATED_OOCYTE_MATURATION	79	0.477352	1.58015	0.00144509	0.10961	1	385	tags=14%, list=2%, signal=14%
REACTOME_INHIBITION_OF_THE_PROTEOLYTIC_ACTIVITY_OF_APC_C_REQUIRED_FOR_THE_ONSET_OF_ANAPHASE_BY_MITOTIC_SPINDLE_CHECKPOINT_COMPONENTS	21	0.56538	1.46529	0.0478548	0.109931	1	5401	tags=62%, list=34%, signal=94%
REACTOME_TCF_DEPENDENT_SIGNALING_IN_RESPONSE_TO_WNT	187	0.401069	1.46564	0.0012837	0.110057	1	3532	tags=34%, list=22%, signal=44%
GOBP_REGULATION_OF_UBIQUITIN_PROTEIN_TRANSFERASE_ACTIVITY	49	0.52704	1.57925	0.00898204	0.110164	1	2485	tags=24%, list=16%, signal=29%
REACTOME_FANCONI_ANEMIA_PATHWAY	37	0.510786	1.46393	0.029654	0.11035	1	3843	tags=38%, list=24%, signal=50%
REACTOME_PTEN_REGULATION	138	0.418569	1.46438	0.00693481	0.110355	1	5645	tags=54%, list=36%, signal=83%
GOBP_CLEAVAGE_INVOLVED_IN_RRNA_PROCESSING	27	0.58873	1.57784	0.0145631	0.111328	1	5351	tags=70%, list=34%, signal=107%
GOBP_REGULATION_OF_CELLULAR_AMINE_METABOLIC_PROCESS	72	0.492853	1.57546	0.00298507	0.112964	1	5401	tags=74%, list=34%, signal=112%
GOBP_NUCLEOBASE_BIOSYNTHETIC_PROCESS	17	0.646313	1.57574	0.0197368	0.113159	1	5098	tags=82%, list=32%, signal=122%
GOBP_MONOSACCHARIDE_CATABOLIC_PROCESS	57	0.501378	1.57358	0.00896861	0.113807	1	3859	tags=46%, list=25%, signal=60%
GOBP_AMINO_ACID_ACTIVATION	49	0.519569	1.57297	0.0125196	0.114041	1	5018	tags=65%, list=32%, signal=96%
GOBP_DETERMINATION_OF_ADULT_LIFESPAN	16	0.652417	1.57359	0.0200334	0.114274	1	2898	tags=44%, list=18%, signal=54%
KEGG_GLYCINE_SERINE_AND_THREONINE_METABOLISM	27	0.584993	1.57374	0.025974	0.114573	1	2827	tags=59%, list=18%, signal=72%
GOBP_NUCLEOTIDE_EXCISION_REPAIR_DNA_GAP_FILLING	23	0.604299	1.57002	0.0234899	0.117026	1	3666	tags=48%, list=23%, signal=62%
REACTOME_SYNTHESIS_OF_PC	28	0.528239	1.45545	0.0404722	0.117313	1	1472	tags=25%, list=9%, signal=28%
GOBP_MATURATION_OF_SSU_RRNA	49	0.521571	1.56553	0.0166163	0.117385	1	6542	tags=69%, list=42%, signal=118%
REACTOME_FGFR2_ALTERNATIVE_SPLICING	27	0.539118	1.45478	0.0508744	0.117443	1	4341	tags=59%, list=28%, signal=82%
REACTOME_E3_UBIQUITIN_LIGASES_UBIQUITINATE_TARGET_PROTEINS	49	0.476571	1.45568	0.0379939	0.11755	1	1304	tags=12%, list=8%, signal=13%
KEGG_ALANINE_ASPARTATE_AND_GLUTAMATE_METABOLISM	27	0.573011	1.56555	0.023569	0.117851	1	2115	tags=33%, list=13%, signal=38%
GOBP_POSITIVE_REGULATION_OF_VIRAL_TRANSCRIPTION	26	0.589244	1.5672	0.00823723	0.117925	1	4323	tags=54%, list=28%, signal=74%
GOBP_MITOCHONDRIAL_ELECTRON_TRANSPORT_NADH_TO_UBIQUINONE	52	0.511558	1.56661	0.0134731	0.118136	1	5539	tags=75%, list=35%, signal=115%
GOBP_MALE_MEIOTIC_NUCLEAR_DIVISION	40	0.543021	1.56564	0.00622084	0.118263	1	2844	tags=43%, list=18%, signal=52%
GOBP_PYRIMIDINE_NUCLEOTIDE_BIOSYNTHETIC_PROCESS	27	0.581993	1.5681	0.0112179	0.118345	1	2619	tags=48%, list=17%, signal=58%
GOBP_DNA_BIOSYNTHETIC_PROCESS	182	0.434694	1.56724	0.00139082	0.118378	1	4166	tags=38%, list=27%, signal=52%
GOBP_RESPIRATORY_ELECTRON_TRANSPORT_CHAIN	111	0.458743	1.56594	0	0.118424	1	4468	tags=59%, list=28%, signal=81%
REACTOME_HEDGEHOG_LIGAND_BIOGENESIS	64	0.460535	1.45325	0.0235988	0.118441	1	5640	tags=73%, list=36%, signal=114%
GOBP_NUCLEOBASE_METABOLIC_PROCESS	29	0.575065	1.56757	0.0141732	0.118491	1	4811	tags=66%, list=31%, signal=94%
GOBP_RIBOSOMAL_LARGE_SUBUNIT_BIOGENESIS	68	0.49097	1.5683	0.00748503	0.118561	1	6396	tags=69%, list=41%, signal=116%
GOBP_GLUTAMINE_METABOLIC_PROCESS	20	0.622729	1.56354	0.0229133	0.119316	1	2408	tags=35%, list=15%, signal=41%
GOBP_ORGANIC_ACID_CATABOLIC_PROCESS	230	0.416714	1.56283	0	0.119708	1	3057	tags=28%, list=19%, signal=35%
GOBP_REGULATION_OF_HEMATOPOIETIC_PROGENITOR_CELL_DIFFERENTIATION	89	0.465415	1.56167	0.00721501	0.12064	1	4717	tags=54%, list=30%, signal=77%
HALLMARK_APICAL_JUNCTION	189	0.428997	1.56073	0	0.120747	1	2721	tags=27%, list=17%, signal=32%
GOBP_REGULATION_OF_DNA_RECOMBINATION	100	0.463202	1.56097	0.00289017	0.121018	1	3124	tags=35%, list=20%, signal=43%
REACTOME_CILIUM_ASSEMBLY	195	0.397526	1.44978	0.0026738	0.121491	1	4888	tags=41%, list=31%, signal=58%
GOBP_REGULATION_OF_WATER_LOSS_VIA_SKIN	19	0.62357	1.55973	0.0280066	0.121571	1	3545	tags=58%, list=23%, signal=75%
GOBP_NADH_DEHYDROGENASE_COMPLEX_ASSEMBLY	63	0.492756	1.5582	0.0060698	0.122011	1	5250	tags=65%, list=33%, signal=97%
GOBP_MATURATION_OF_5_8S_RRNA_FROM_TRICISTRONIC_RRNA_TRANSCRIPT_SSU_RRNA_5_8S_RRNA_LSU_RRNA	24	0.599575	1.55886	0.0204429	0.122091	1	5351	tags=75%, list=34%, signal=114%
GOBP_EAR_MORPHOGENESIS	90	0.463813	1.55838	0.00289855	0.122271	1	1726	tags=30%, list=11%, signal=34%
GOBP_CHROMATIN_REMODELING	177	0.428118	1.55741	0.00135501	0.122487	1	3424	tags=28%, list=22%, signal=36%
REACTOME_PROTEIN_UBIQUITINATION	69	0.45087	1.44817	0.0290276	0.122591	1	4069	tags=28%, list=26%, signal=37%
KEGG_PURINE_METABOLISM	150	0.435328	1.55692	0.0013587	0.122611	1	3923	tags=45%, list=25%, signal=59%
REACTOME_REGULATION_OF_EXPRESSION_OF_SLITS_AND_ROBOS	166	0.397947	1.44744	0.00819672	0.122812	1	6593	tags=61%, list=42%, signal=103%
GOBP_SNRNA_METABOLIC_PROCESS	37	0.549352	1.55626	0.0141066	0.12296	1	5572	tags=62%, list=35%, signal=96%
REACTOME_CROSS_PRESENTATION_OF_SOLUBLE_EXOGENOUS_ANTIGENS_ENDOSOMES	49	0.480701	1.4462	0.0328638	0.123037	1	5402	tags=86%, list=34%, signal=130%
REACTOME_EXPORT_OF_VIRAL_RIBONUCLEOPROTEINS_FROM_NUCLEUS	32	0.52033	1.44655	0.0462046	0.123154	1	4440	tags=63%, list=28%, signal=87%
REACTOME_INTRAFLAGELLAR_TRANSPORT	53	0.477672	1.44402	0.028481	0.12378	1	3544	tags=42%, list=22%, signal=53%
REACTOME_SYNDECAN_INTERACTIONS	27	0.535306	1.44438	0.0503247	0.123912	1	752	tags=22%, list=5%, signal=23%
GOBP_PROTEASOMAL_UBIQUITIN_INDEPENDENT_PROTEIN_CATABOLIC_PROCESS	22	0.600483	1.5551	0.0231023	0.123924	1	5381	tags=82%, list=34%, signal=124%
REACTOME_TP53_REGULATES_TRANSCRIPTION_OF_DNA_REPAIR_GENES	61	0.463598	1.44465	0.0175719	0.124101	1	4341	tags=43%, list=28%, signal=59%
GOBP_NCRNA_3_END_PROCESSING	40	0.542123	1.5535	0.0138889	0.124409	1	4920	tags=58%, list=31%, signal=83%
GOBP_PSEUDOURIDINE_SYNTHESIS	18	0.633983	1.55306	0.0236887	0.124442	1	4610	tags=72%, list=29%, signal=102%
GOBP_REGULATION_OF_RESPONSE_TO_DNA_DAMAGE_STIMULUS	212	0.419062	1.55367	0	0.124676	1	3243	tags=26%, list=21%, signal=32%
GOBP_EXTRACELLULAR_MATRIX_ASSEMBLY	42	0.525306	1.5541	0.0122699	0.124682	1	1603	tags=33%, list=10%, signal=37%
REACTOME_REGULATION_OF_GENE_EXPRESSION_IN_BETA_CELLS	15	0.610871	1.44154	0.0721649	0.125227	1	2122	tags=40%, list=13%, signal=46%
REACTOME_FORMATION_OF_TUBULIN_FOLDING_INTERMEDIATES_BY_CCT_TRIC	23	0.548097	1.44174	0.0471698	0.125502	1	4006	tags=65%, list=25%, signal=87%
GOBP_NEGATIVE_REGULATION_OF_DNA_METABOLIC_PROCESS	110	0.450715	1.55144	0	0.125811	1	4228	tags=33%, list=27%, signal=44%
GOBP_MEIOTIC_CHROMOSOME_SEGREGATION	77	0.482155	1.55104	0.0116618	0.125862	1	1658	tags=34%, list=11%, signal=38%
GOBP_SERINE_FAMILY_AMINO_ACID_METABOLIC_PROCESS	35	0.55201	1.55014	0.0172956	0.126528	1	2919	tags=54%, list=19%, signal=67%
REACTOME_SUMOYLATION_OF_TRANSCRIPTION_FACTORS	19	0.574205	1.43878	0.0360825	0.127595	1	4519	tags=37%, list=29%, signal=52%
GOBP_HISTONE_PHOSPHORYLATION	38	0.535517	1.54756	0.0168712	0.129384	1	562	tags=16%, list=4%, signal=16%
REACTOME_RHOB_GTPASE_CYCLE	69	0.448115	1.43572	0.0234742	0.130179	1	1834	tags=19%, list=12%, signal=21%
GOBP_RESPONSE_TO_UV	137	0.43606	1.54592	0.0013587	0.130444	1	3835	tags=30%, list=24%, signal=39%
GOBP_TETRAPYRROLE_BIOSYNTHETIC_PROCESS	28	0.565627	1.5451	0.0147783	0.130483	1	4420	tags=54%, list=28%, signal=74%
GOBP_PEPTIDYL_PROLINE_MODIFICATION	51	0.50892	1.54442	0.00788644	0.130863	1	4344	tags=51%, list=28%, signal=70%
GOBP_NEGATIVE_REGULATION_OF_DNA_REPAIR	33	0.555442	1.54596	0.0257967	0.130889	1	1844	tags=21%, list=12%, signal=24%
GOBP_ALPHA_AMINO_ACID_METABOLIC_PROCESS	163	0.432572	1.54513	0.00136799	0.130932	1	2441	tags=31%, list=16%, signal=37%
GOBP_RESPONSE_TO_CADMIUM_ION	50	0.513488	1.5425	0.0126382	0.132857	1	2311	tags=20%, list=15%, signal=23%
GOBP_DNA_UNWINDING_INVOLVED_IN_DNA_REPLICATION	16	0.637071	1.54211	0.0240964	0.132908	1	2364	tags=50%, list=15%, signal=59%
GOBP_MYELIN_ASSEMBLY	18	0.62878	1.54087	0.0433333	0.133996	1	408	tags=22%, list=3%, signal=23%
REACTOME_DEUBIQUITINATION	248	0.381322	1.43092	0	0.134833	1	5402	tags=42%, list=34%, signal=62%
GOBP_SENSORY_ORGAN_MORPHOGENESIS	207	0.424253	1.53936	0	0.135577	1	1726	tags=27%, list=11%, signal=29%
REACTOME_INTRA_GOLGI_AND_RETROGRADE_GOLGI_TO_ER_TRAFFIC	188	0.391695	1.42961	0.00649351	0.135689	1	4327	tags=27%, list=27%, signal=37%
GOBP_HOMOLOGOUS_RECOMBINATION	54	0.506632	1.53888	0.00913242	0.135714	1	2904	tags=37%, list=18%, signal=45%
REACTOME_INFECTION_WITH_MYCOBACTERIUM_TUBERCULOSIS	27	0.525195	1.42906	0.0461049	0.135796	1	140	tags=7%, list=1%, signal=7%
GOBP_TRNA_METABOLIC_PROCESS	174	0.422714	1.53788	0	0.136519	1	5894	tags=58%, list=37%, signal=92%
REACTOME_RNA_POLYMERASE_II_TRANSCRIPTION_TERMINATION	65	0.448058	1.42647	0.0354391	0.138108	1	6050	tags=57%, list=38%, signal=92%
GOBP_NUCLEOBASE_CONTAINING_SMALL_MOLECULE_INTERCONVERSION	25	0.576332	1.53477	0.0231405	0.139189	1	2336	tags=52%, list=15%, signal=61%
GOBP_REGULATION_OF_GENE_SILENCING_BY_RNA	98	0.455344	1.5348	0.00429799	0.13965	1	4894	tags=43%, list=31%, signal=62%
GOBP_ESTABLISHMENT_OF_SPINDLE_ORIENTATION	31	0.554086	1.53504	0.0283019	0.139878	1	1537	tags=26%, list=10%, signal=29%
GOBP_SMALL_MOLECULE_CATABOLIC_PROCESS	372	0.397662	1.53363	0	0.140031	1	3615	tags=32%, list=23%, signal=41%
KEGG_AMINOACYL_TRNA_BIOSYNTHESIS	41	0.528269	1.53128	0.0238853	0.141546	1	5018	tags=68%, list=32%, signal=100%
GOBP_POSITIVE_REGULATION_OF_CYCLIN_DEPENDENT_PROTEIN_KINASE_ACTIVITY	32	0.552742	1.53162	0.01849	0.141655	1	2696	tags=34%, list=17%, signal=41%
GOBP_CELLULAR_TRANSITION_METAL_ION_HOMEOSTASIS	100	0.450466	1.5318	0.00436047	0.141909	1	2809	tags=22%, list=18%, signal=27%
GOBP_RNA_EXPORT_FROM_NUCLEUS	133	0.436603	1.5283	0.00282087	0.142115	1	6054	tags=59%, list=39%, signal=95%
GOBP_DNA_TEMPLATED_TRANSCRIPTION_TERMINATION	73	0.472448	1.5284	0.010279	0.142453	1	5974	tags=62%, list=38%, signal=99%
GOBP_ORGANISM_EMERGENCE_FROM_PROTECTIVE_STRUCTURE	20	0.610955	1.52911	0.0266223	0.142472	1	1305	tags=35%, list=8%, signal=38%
GOBP_NUCLEOSOME_POSITIONING	15	0.646528	1.5287	0.0224138	0.142552	1	1433	tags=40%, list=9%, signal=44%
GOBP_MATURATION_OF_SSU_RRNA_FROM_TRICISTRONIC_RRNA_TRANSCRIPT_SSU_RRNA_5_8S_RRNA_LSU_RRNA	36	0.542958	1.52919	0.0130293	0.142882	1	6302	tags=67%, list=40%, signal=111%
GOBP_CELL_AGING	96	0.456806	1.52981	0.00578035	0.143115	1	2839	tags=28%, list=18%, signal=34%
GOBP_FATTY_ACYL_COA_METABOLIC_PROCESS	37	0.527262	1.52935	0.0304	0.143204	1	4886	tags=54%, list=31%, signal=78%
GOBP_FATTY_ACYL_COA_BIOSYNTHETIC_PROCESS	28	0.558554	1.52671	0.0230263	0.143522	1	4591	tags=54%, list=29%, signal=76%
GOBP_NADH_METABOLIC_PROCESS	41	0.526784	1.5268	0.0190779	0.143914	1	5099	tags=66%, list=32%, signal=97%
KEGG_MISMATCH_REPAIR	22	0.587758	1.52539	0.0279146	0.144294	1	4304	tags=64%, list=27%, signal=88%
GOBP_REGENERATION	171	0.422089	1.52556	0.00262812	0.144573	1	2694	tags=30%, list=17%, signal=36%
GOBP_SNO_S_RNA_METABOLIC_PROCESS	15	0.637424	1.52288	0.0357143	0.146243	1	4248	tags=60%, list=27%, signal=82%
GOBP_PERIPHERAL_NERVOUS_SYSTEM_DEVELOPMENT	65	0.477469	1.52327	0.00896861	0.146261	1	2914	tags=38%, list=19%, signal=47%
GOBP_NEGATIVE_REGULATION_OF_DOUBLE_STRAND_BREAK_REPAIR_VIA_HOMOLOGOUS_RECOMBINATION	18	0.61489	1.52332	0.0357724	0.146665	1	3047	tags=44%, list=19%, signal=55%
REACTOME_CYTOSOLIC_SULFONATION_OF_SMALL_MOLECULES	16	0.587184	1.4173	0.0715564	0.147628	1	2785	tags=31%, list=18%, signal=38%
REACTOME_RNA_POLYMERASE_I_TRANSCRIPTION_INITIATION	47	0.471289	1.41553	0.0476923	0.149115	1	5694	tags=62%, list=36%, signal=96%
GOBP_REGULATION_OF_DNA_TEMPLATED_TRANSCRIPTION_IN_RESPONSE_TO_STRESS	114	0.441846	1.51992	0.00415512	0.149131	1	5434	tags=54%, list=35%, signal=83%
HALLMARK_UNFOLDED_PROTEIN_RESPONSE	111	0.444334	1.52026	0.00557103	0.149158	1	5434	tags=52%, list=35%, signal=79%
GOBP_MITOCHONDRIAL_RESPIRATORY_CHAIN_COMPLEX_ASSEMBLY	99	0.448619	1.52052	0.00291121	0.149259	1	5295	tags=60%, list=34%, signal=89%
KEGG_AMINO_SUGAR_AND_NUCLEOTIDE_SUGAR_METABOLISM	44	0.506967	1.51894	0.0169492	0.149954	1	5318	tags=48%, list=34%, signal=72%
GOBP_ESTABLISHMENT_OF_PROTEIN_LOCALIZATION_TO_CHROMOSOME	27	0.558205	1.51811	0.023569	0.150092	1	4699	tags=63%, list=30%, signal=90%
GOBP_RIBONUCLEOSIDE_TRIPHOSPHATE_BIOSYNTHETIC_PROCESS	65	0.476565	1.51839	0.0145985	0.150172	1	4138	tags=51%, list=26%, signal=69%
GOBP_CELL_REDOX_HOMEOSTASIS	43	0.51106	1.51594	0.0212443	0.15057	1	4344	tags=42%, list=28%, signal=58%
GOBP_HIPPOCAMPUS_DEVELOPMENT	63	0.476836	1.51609	0.0109034	0.15088	1	2236	tags=27%, list=14%, signal=31%
GOBP_NEGATIVE_REGULATION_OF_DNA_DEPENDENT_DNA_REPLICATION	16	0.639136	1.51678	0.0352113	0.150901	1	2601	tags=44%, list=17%, signal=52%
GOBP_DNA_DAMAGE_RESPONSE_DETECTION_OF_DNA_DAMAGE	39	0.518717	1.51706	0.0212072	0.151023	1	5619	tags=54%, list=36%, signal=84%
GOBP_REGULATION_OF_MEIOTIC_NUCLEAR_DIVISION	25	0.571946	1.51618	0.0322061	0.151198	1	1248	tags=36%, list=8%, signal=39%
GOBP_MONOCARBOXYLIC_ACID_CATABOLIC_PROCESS	118	0.437707	1.51447	0.00542741	0.152165	1	4647	tags=41%, list=30%, signal=57%
REACTOME_MISCELLANEOUS_TRANSPORT_AND_BINDING_EVENTS	21	0.536437	1.40882	0.0834697	0.156097	1	1077	tags=19%, list=7%, signal=20%
GOBP_CHROMOSOME_ORGANIZATION_INVOLVED_IN_MEIOTIC_CELL_CYCLE	57	0.491001	1.51064	0.0126783	0.156648	1	1600	tags=37%, list=10%, signal=41%
GOBP_EMBRYONIC_CAMERA_TYPE_EYE_MORPHOGENESIS	21	0.577213	1.51091	0.0403226	0.156731	1	814	tags=29%, list=5%, signal=30%
KEGG_NUCLEOTIDE_EXCISION_REPAIR	42	0.506481	1.50934	0.014876	0.156983	1	5673	tags=67%, list=36%, signal=104%
GOBP_PURINE_NUCLEOBASE_METABOLIC_PROCESS	16	0.633656	1.50947	0.0392491	0.157304	1	5098	tags=81%, list=32%, signal=120%
GOBP_EXIT_FROM_MITOSIS	26	0.56233	1.50976	0.0283912	0.157363	1	1323	tags=19%, list=8%, signal=21%
REACTOME_DISEASES_OF_MITOTIC_CELL_CYCLE	38	0.49189	1.40604	0.0502431	0.158767	1	4433	tags=47%, list=28%, signal=66%
GOBP_NUCLEAR_TRANSPORT	317	0.393734	1.50731	0	0.159432	1	4514	tags=38%, list=29%, signal=52%
GOBP_REGULATION_OF_OXIDATIVE_PHOSPHORYLATION	23	0.575979	1.50657	0.0406091	0.159444	1	3317	tags=39%, list=21%, signal=50%
GOBP_REGULATION_OF_CELL_CYCLE_G1_S_PHASE_TRANSITION	155	0.420638	1.50665	0.00134228	0.159824	1	1846	tags=19%, list=12%, signal=22%
GOBP_CELL_CYCLE_ARREST	218	0.408532	1.505	0	0.161222	1	2694	tags=22%, list=17%, signal=27%
GOBP_SCF_DEPENDENT_PROTEASOMAL_UBIQUITIN_DEPENDENT_PROTEIN_CATABOLIC_PROCESS	93	0.4507	1.50445	0.00680272	0.161503	1	5430	tags=62%, list=35%, signal=95%
GOBP_REGULATION_OF_RESPIRATORY_GASEOUS_EXCHANGE	16	0.621368	1.50209	0.0364842	0.164621	1	2166	tags=38%, list=14%, signal=43%
GOBP_RESPONSE_TO_DEXAMETHASONE	33	0.526527	1.50118	0.0320513	0.165426	1	3424	tags=42%, list=22%, signal=54%
GOBP_RESPONSE_TO_AXON_INJURY	67	0.465957	1.50075	0.0131004	0.165525	1	2262	tags=28%, list=14%, signal=33%
REACTOME_NEDDYLATION	230	0.376445	1.3997	0.00905563	0.16582	1	5169	tags=44%, list=33%, signal=65%
REACTOME_CHROMATIN_MODIFYING_ENZYMES	229	0.376742	1.39919	0.00505689	0.165842	1	3745	tags=24%, list=24%, signal=30%
GOBP_RIBONUCLEOPROTEIN_COMPLEX_SUBUNIT_ORGANIZATION	188	0.408234	1.49978	0	0.166503	1	4904	tags=43%, list=31%, signal=62%
GOBP_RNA_3_END_PROCESSING	142	0.422141	1.49857	0.00136799	0.167747	1	6208	tags=54%, list=39%, signal=88%
GOBP_PHOSPHATIDYLCHOLINE_BIOSYNTHETIC_PROCESS	39	0.511121	1.49805	0.0285714	0.167978	1	2993	tags=38%, list=19%, signal=47%
GOBP_NUCLEOSIDE_TRIPHOSPHATE_METABOLIC_PROCESS	100	0.443434	1.4962	0.00434783	0.168228	1	4138	tags=46%, list=26%, signal=62%
GOBP_IMPORT_INTO_NUCLEUS	145	0.422916	1.49543	0.00550964	0.168374	1	4603	tags=40%, list=29%, signal=56%
GOBP_GENERATION_OF_PRECURSOR_METABOLITES_AND_ENERGY	481	0.379996	1.49569	0	0.168438	1	4289	tags=42%, list=27%, signal=56%
GOBP_SUBSTRATE_ADHESION_DEPENDENT_CELL_SPREADING	101	0.442742	1.49631	0.00557103	0.168561	1	3916	tags=37%, list=25%, signal=48%
GOBP_NUCLEAR_EXPORT	192	0.411666	1.4943	0.00133511	0.168606	1	4871	tags=44%, list=31%, signal=63%
GOBP_ESTABLISHMENT_OF_PIGMENT_GRANULE_LOCALIZATION	23	0.572807	1.49725	0.0337079	0.168662	1	1337	tags=17%, list=9%, signal=19%
GOBP_RIBOSOME_ASSEMBLY	57	0.483401	1.49652	0.0229008	0.168787	1	4904	tags=47%, list=31%, signal=69%
GOBP_CELLULAR_MODIFIED_AMINO_ACID_METABOLIC_PROCESS	165	0.414772	1.49679	0.00554785	0.168908	1	3611	tags=38%, list=23%, signal=48%
GOBP_DETOXIFICATION	106	0.441784	1.49433	0.00862069	0.169023	1	3933	tags=42%, list=25%, signal=56%
REACTOME_MRNA_DECAY_BY_3_TO_5_EXORIBONUCLEASE	16	0.582165	1.39595	0.0767947	0.169098	1	4585	tags=63%, list=29%, signal=88%
GOBP_VASCULAR_TRANSPORT	83	0.451079	1.4945	0.00879765	0.169264	1	1825	tags=27%, list=12%, signal=30%
GOBP_RESPIRATORY_GASEOUS_EXCHANGE_BY_RESPIRATORY_SYSTEM	57	0.485558	1.49333	0.0197869	0.169599	1	2520	tags=30%, list=16%, signal=35%
GOBP_MEMBRANE_DEPOLARIZATION_DURING_ACTION_POTENTIAL	33	0.533339	1.49258	0.028754	0.170367	1	2006	tags=39%, list=13%, signal=45%
GOBP_MATURATION_OF_LSU_RRNA	28	0.553799	1.48988	0.0343699	0.171411	1	5164	tags=64%, list=33%, signal=96%
GOBP_LONG_CHAIN_FATTY_ACYL_COA_BIOSYNTHETIC_PROCESS	18	0.606002	1.49139	0.0476191	0.171633	1	1554	tags=28%, list=10%, signal=31%
GOBP_GLUTAMATE_SECRETION	32	0.530008	1.48924	0.0375204	0.171782	1	1744	tags=28%, list=11%, signal=32%
GOBP_RIBOSOMAL_SMALL_SUBUNIT_BIOGENESIS	72	0.463657	1.48995	0.0132548	0.171791	1	6567	tags=63%, list=42%, signal=107%
GOBP_GLUTAMATE_METABOLIC_PROCESS	26	0.550724	1.48665	0.0390244	0.171796	1	4138	tags=46%, list=26%, signal=63%
GOBP_GLUTAMINE_FAMILY_AMINO_ACID_CATABOLIC_PROCESS	23	0.573251	1.49005	0.0381426	0.172112	1	2296	tags=35%, list=15%, signal=41%
GOBP_PIGMENT_GRANULE_LOCALIZATION	25	0.565542	1.48668	0.0471545	0.172234	1	1337	tags=16%, list=9%, signal=17%
BIOCARTA_G1_PATHWAY	26	0.521658	1.39212	0.0592	0.172457	1	3400	tags=46%, list=22%, signal=59%
GOBP_REGULATION_OF_MRNA_3_END_PROCESSING	28	0.551563	1.48683	0.0375817	0.172507	1	3139	tags=25%, list=20%, signal=31%
GOBP_REGULATION_OF_CAMP_MEDIATED_SIGNALING	30	0.543282	1.49046	0.0210016	0.172518	1	3264	tags=40%, list=21%, signal=50%
GOBP_PROTEIN_LOCALIZATION_TO_CHROMATIN	29	0.535992	1.49006	0.0350318	0.172606	1	1075	tags=24%, list=7%, signal=26%
REACTOME_HIV_TRANSCRIPTION_INITIATION	45	0.465691	1.39238	0.0584518	0.172766	1	6041	tags=58%, list=38%, signal=93%
GOBP_MIDBODY_ABSCISSION	15	0.618889	1.48685	0.0491525	0.172981	1	337	tags=13%, list=2%, signal=14%
GOBP_MICROTUBULE_BASED_MOVEMENT	319	0.386712	1.48806	0	0.173133	1	2748	tags=22%, list=17%, signal=26%
GOBP_NEGATIVE_REGULATION_OF_CELL_DIVISION	15	0.626021	1.48706	0.0453809	0.173165	1	1840	tags=53%, list=12%, signal=60%
GOBP_TELENCEPHALON_DEVELOPMENT	197	0.404721	1.48748	0	0.173514	1	2236	tags=25%, list=14%, signal=29%
GOBP_FIBROBLAST_PROLIFERATION	70	0.468337	1.48706	0.0163447	0.173662	1	3702	tags=36%, list=24%, signal=47%
GOBP_RIBOSE_PHOSPHATE_BIOSYNTHETIC_PROCESS	181	0.409928	1.48493	0.00402685	0.173996	1	4190	tags=43%, list=27%, signal=58%
GOBP_REGULATION_OF_MICROTUBULE_BASED_PROCESS	204	0.401589	1.48414	0.00130719	0.174279	1	2599	tags=23%, list=17%, signal=27%
GOBP_RESPONSE_TO_FOOD	27	0.550424	1.48415	0.0375204	0.174746	1	1032	tags=26%, list=7%, signal=28%
GOBP_MITOTIC_G2_DNA_DAMAGE_CHECKPOINT	23	0.576104	1.48216	0.03125	0.17683	1	2851	tags=30%, list=18%, signal=37%
GOBP_PYRIMIDINE_NUCLEOTIDE_METABOLIC_PROCESS	46	0.495624	1.48038	0.0245023	0.177993	1	2308	tags=35%, list=15%, signal=41%
GOBP_CELLULAR_RESPONSE_TO_UV	82	0.448341	1.4804	0.00869565	0.178465	1	5045	tags=44%, list=32%, signal=64%
GOBP_REGULATION_OF_CELL_CYCLE_ARREST	99	0.438561	1.48056	0.0117647	0.1787	1	3407	tags=31%, list=22%, signal=40%
REACTOME_PI_3K_CASCADE_FGFR4	16	0.569754	1.3857	0.0912106	0.179979	1	2080	tags=38%, list=13%, signal=43%
GOBP_CELLULAR_RESPONSE_TO_LEPTIN_STIMULUS	17	0.606209	1.47838	0.0473856	0.180586	1	1750	tags=24%, list=11%, signal=26%
GOBP_LENS_MORPHOGENESIS_IN_CAMERA_TYPE_EYE	18	0.60027	1.47794	0.0471545	0.180782	1	1180	tags=28%, list=8%, signal=30%
GOBP_RESPONSE_TO_NITRIC_OXIDE	19	0.590537	1.47667	0.0382695	0.182234	1	1135	tags=21%, list=7%, signal=23%
REACTOME_KSRP_KHSRP_BINDS_AND_DESTABILIZES_MRNA	17	0.560053	1.38344	0.0713154	0.182249	1	5836	tags=76%, list=37%, signal=121%
REACTOME_ESR_MEDIATED_SIGNALING	175	0.379217	1.38249	0.0176391	0.182869	1	1325	tags=16%, list=8%, signal=17%
GOBP_MITOTIC_SPINDLE_ASSEMBLY	64	0.46431	1.4756	0.0122137	0.18295	1	1682	tags=22%, list=11%, signal=24%
GOBP_ANIMAL_ORGAN_REGENERATION	70	0.460168	1.47562	0.0201729	0.183421	1	2694	tags=37%, list=17%, signal=45%
GOBP_REGULATION_OF_GLYCOPROTEIN_METABOLIC_PROCESS	45	0.497979	1.47478	0.0296412	0.183747	1	1172	tags=13%, list=7%, signal=14%
GOBP_RIBONUCLEOSIDE_TRIPHOSPHATE_METABOLIC_PROCESS	79	0.448298	1.47376	0.0101156	0.183923	1	4138	tags=44%, list=26%, signal=60%
GOBP_PURINE_NUCLEOSIDE_MONOPHOSPHATE_METABOLIC_PROCESS	41	0.509515	1.47428	0.0286169	0.184041	1	3240	tags=49%, list=21%, signal=61%
GOBP_RESPONSE_TO_ACID_CHEMICAL	105	0.433819	1.47397	0.00284091	0.184089	1	2919	tags=30%, list=19%, signal=36%
REACTOME_DEFECTIVE_INTRINSIC_PATHWAY_FOR_APOPTOSIS	25	0.525091	1.38067	0.0882353	0.184503	1	3053	tags=36%, list=19%, signal=45%
REACTOME_INFLUENZA_INFECTION	148	0.386886	1.37978	0.0167364	0.18497	1	6639	tags=57%, list=42%, signal=98%
REACTOME_ONCOGENIC_MAPK_SIGNALING	78	0.423386	1.37853	0.0373134	0.185894	1	2710	tags=18%, list=17%, signal=22%
REACTOME_SIGNALING_BY_FGFR2_IN_DISEASE	38	0.47759	1.37687	0.0715397	0.186019	1	4341	tags=55%, list=28%, signal=76%
REACTOME_TRANSFERRIN_ENDOCYTOSIS_AND_RECYCLING	29	0.499875	1.37693	0.0603589	0.186585	1	1834	tags=21%, list=12%, signal=23%
REACTOME_CGMP_EFFECTS	15	0.580532	1.37503	0.0909091	0.186635	1	3376	tags=40%, list=21%, signal=51%
REACTOME_MET_PROMOTES_CELL_MOTILITY	41	0.46396	1.37586	0.0669856	0.186723	1	1685	tags=29%, list=11%, signal=33%
GOBP_CELLULAR_AMINO_ACID_METABOLIC_PROCESS	297	0.387768	1.47171	0	0.186728	1	4489	tags=48%, list=29%, signal=66%
REACTOME_COLLAGEN_DEGRADATION	60	0.434197	1.37723	0.0487445	0.186807	1	1864	tags=33%, list=12%, signal=38%
REACTOME_MET_ACTIVATES_PTK2_SIGNALING	30	0.501603	1.37517	0.0842788	0.187014	1	780	tags=33%, list=5%, signal=35%
GOBP_REGULATION_OF_STEM_CELL_PROLIFERATION	34	0.52175	1.46968	0.0341085	0.187813	1	2398	tags=38%, list=15%, signal=45%
GOBP_INNER_MITOCHONDRIAL_MEMBRANE_ORGANIZATION	56	0.48019	1.46999	0.0205047	0.187829	1	5653	tags=64%, list=36%, signal=100%
GOBP_REGULATION_OF_PROTEIN_POLYUBIQUITINATION	23	0.563759	1.47012	0.0315091	0.188142	1	663	tags=9%, list=4%, signal=9%
GOBP_NEURAL_TUBE_PATTERNING	31	0.522122	1.47016	0.0424528	0.188604	1	2580	tags=32%, list=16%, signal=39%
HALLMARK_EPITHELIAL_MESENCHYMAL_TRANSITION	186	0.4047	1.46886	0.00397878	0.18861	1	2410	tags=26%, list=15%, signal=31%
GOBP_ELECTRON_TRANSPORT_CHAIN	164	0.410245	1.46846	0.00135135	0.188835	1	5321	tags=62%, list=34%, signal=92%
GOBP_AEROBIC_RESPIRATION	81	0.450775	1.46745	0.0118519	0.189324	1	4764	tags=52%, list=30%, signal=74%
KEGG_GLYCOLYSIS_GLUCONEOGENESIS	52	0.480334	1.46777	0.0185759	0.18937	1	3859	tags=48%, list=25%, signal=64%
GOBP_TISSUE_REGENERATION	59	0.468458	1.46704	0.0233281	0.189466	1	2694	tags=27%, list=17%, signal=33%
REACTOME_RESPONSE_OF_EIF2AK1_HRI_TO_HEME_DEFICIENCY	15	0.589273	1.37236	0.0953177	0.189657	1	2023	tags=33%, list=13%, signal=38%
GOBP_TRANSPOSITION	21	0.563799	1.46461	0.0602606	0.190373	1	1332	tags=24%, list=8%, signal=26%
GOBP_RESPONSE_TO_PLATELET_DERIVED_GROWTH_FACTOR	19	0.588299	1.46467	0.0540098	0.19078	1	2814	tags=37%, list=18%, signal=45%
KEGG_SELENOAMINO_ACID_METABOLISM	23	0.567423	1.46401	0.044702	0.19081	1	4040	tags=35%, list=26%, signal=47%
GOBP_REGULATION_OF_CENTROSOME_CYCLE	44	0.484618	1.46522	0.0209677	0.190911	1	2813	tags=25%, list=18%, signal=30%
REACTOME_ANCHORING_OF_THE_BASAL_BODY_TO_THE_PLASMA_MEMBRANE	95	0.405894	1.37083	0.0363372	0.19097	1	5357	tags=47%, list=34%, signal=71%
KEGG_OOCYTE_MEIOSIS	104	0.43199	1.46542	0.00286123	0.19105	1	1686	tags=18%, list=11%, signal=20%
GOBP_CORPUS_CALLOSUM_DEVELOPMENT	15	0.616006	1.46475	0.0526316	0.191158	1	2854	tags=33%, list=18%, signal=41%
GOBP_PALLIUM_DEVELOPMENT	133	0.418764	1.46565	0.00718391	0.191209	1	2236	tags=25%, list=14%, signal=29%
GOBP_BLASTOCYST_DEVELOPMENT	83	0.440443	1.46288	0.0181543	0.192108	1	1305	tags=16%, list=8%, signal=17%
GOBP_RESPONSE_TO_ZINC_ION	39	0.500039	1.46249	0.0404984	0.192213	1	558	tags=13%, list=4%, signal=13%
REACTOME_FORMATION_OF_SENESCENCE_ASSOCIATED_HETEROCHROMATIN_FOCI_SAHF	17	0.551342	1.36936	0.108808	0.192437	1	2708	tags=41%, list=17%, signal=50%
REACTOME_ABERRANT_REGULATION_OF_MITOTIC_G1_S_TRANSITION_IN_CANCER_DUE_TO_RB1_DEFECTS	17	0.557199	1.36881	0.0996564	0.192512	1	3930	tags=59%, list=25%, signal=78%
REACTOME_GLUCONEOGENESIS	31	0.501404	1.36813	0.0777605	0.192739	1	5061	tags=68%, list=32%, signal=100%
GOBP_STEM_CELL_PROLIFERATION	55	0.482705	1.46094	0.0226586	0.19333	1	2398	tags=35%, list=15%, signal=41%
GOBP_PYRIMIDINE_CONTAINING_COMPOUND_BIOSYNTHETIC_PROCESS	33	0.520121	1.46098	0.035313	0.19376	1	3541	tags=48%, list=23%, signal=62%
GOBP_MALE_MEIOSIS_I	20	0.572652	1.46109	0.057377	0.194049	1	2601	tags=40%, list=17%, signal=48%
REACTOME_INTERLEUKIN_1_SIGNALING	101	0.401111	1.36429	0.0386266	0.197524	1	5402	tags=50%, list=34%, signal=76%
REACTOME_BMAL1_CLOCK_NPAS2_ACTIVATES_CIRCADIAN_GENE_EXPRESSION	26	0.501814	1.36291	0.0898693	0.1981	1	1003	tags=15%, list=6%, signal=16%
REACTOME_PHASE_0_RAPID_DEPOLARISATION	30	0.489196	1.3632	0.0830671	0.198373	1	2399	tags=37%, list=15%, signal=43%
GOBP_EMBRYONIC_EYE_MORPHOGENESIS	28	0.53356	1.45616	0.0464345	0.199157	1	814	tags=29%, list=5%, signal=30%
GOBP_GLUCOSE_CATABOLIC_PROCESS	35	0.511788	1.45631	0.0458136	0.199431	1	5099	tags=63%, list=32%, signal=93%
REACTOME_PROCESSING_OF_CAPPED_INTRONLESS_PRE_MRNA	28	0.505194	1.36103	0.0870279	0.199886	1	5934	tags=64%, list=38%, signal=103%
GOBP_C4_DICARBOXYLATE_TRANSPORT	23	0.548837	1.45633	0.0553746	0.199899	1	4935	tags=65%, list=31%, signal=95%
KEGG_ALZHEIMERS_DISEASE	154	0.408014	1.45663	0.00815217	0.199946	1	4183	tags=48%, list=27%, signal=65%
GOBP_INTERLEUKIN_6_MEDIATED_SIGNALING_PATHWAY	22	0.564478	1.45476	0.0522766	0.200524	1	3020	tags=23%, list=19%, signal=28%
GOBP_REGULATION_OF_CELL_AGING	44	0.490894	1.45478	0.0341085	0.200996	1	2700	tags=30%, list=17%, signal=36%
REACTOME_SUMOYLATION	171	0.374438	1.35921	0.0144737	0.201655	1	4337	tags=35%, list=27%, signal=48%
GOBP_CELL_DIFFERENTIATION_INVOLVED_IN_METANEPHROS_DEVELOPMENT	21	0.570399	1.45212	0.0660377	0.203947	1	2236	tags=43%, list=14%, signal=50%
GOBP_POSITIVE_REGULATION_OF_LEUKOCYTE_ADHESION_TO_VASCULAR_ENDOTHELIAL_CELL	20	0.578954	1.45216	0.0618729	0.20436	1	855	tags=15%, list=5%, signal=16%
BIOCARTA_PTEN_PATHWAY	18	0.554401	1.35679	0.0928	0.204442	1	761	tags=11%, list=5%, signal=12%
GOBP_RIBONUCLEOSIDE_MONOPHOSPHATE_BIOSYNTHETIC_PROCESS	34	0.511878	1.45107	0.0355412	0.20514	1	3240	tags=53%, list=21%, signal=67%
GOBP_METANEPHROS_DEVELOPMENT	67	0.446716	1.4504	0.0199081	0.205809	1	2236	tags=31%, list=14%, signal=36%
GOBP_MAINTENANCE_OF_PROTEIN_LOCALIZATION_IN_ORGANELLE	42	0.486616	1.45005	0.0401235	0.205911	1	2864	tags=26%, list=18%, signal=32%
GOBP_RNA_DEPENDENT_DNA_BIOSYNTHETIC_PROCESS	69	0.455451	1.44881	0.0279001	0.207467	1	4859	tags=43%, list=31%, signal=63%
GOBP_CELLULAR_RESPONSE_TO_GAMMA_RADIATION	28	0.535507	1.44846	0.0368	0.207522	1	2694	tags=29%, list=17%, signal=34%
KEGG_SPLICEOSOME	122	0.414787	1.44777	0.0128205	0.208131	1	6028	tags=57%, list=38%, signal=91%
GOBP_NEURON_FATE_COMMITMENT	40	0.501039	1.44737	0.0358814	0.20822	1	1385	tags=30%, list=9%, signal=33%
REACTOME_PROTEIN_LOCALIZATION	158	0.380388	1.35263	0.0223464	0.20935	1	5668	tags=52%, list=36%, signal=80%
GOBP_G0_TO_G1_TRANSITION	42	0.498616	1.44609	0.0280528	0.209367	1	4372	tags=48%, list=28%, signal=66%
GOBP_POSITIVE_REGULATION_OF_ORGAN_GROWTH	40	0.495856	1.44635	0.0310078	0.209418	1	2687	tags=33%, list=17%, signal=39%
GOBP_ORGANELLE_TRANSPORT_ALONG_MICROTUBULE	79	0.445243	1.44517	0.0196672	0.210423	1	1241	tags=11%, list=8%, signal=12%
GOBP_MULTICELLULAR_ORGANISMAL_RESPONSE_TO_STRESS	56	0.467523	1.44383	0.0234742	0.212196	1	2134	tags=32%, list=14%, signal=37%
BIOCARTA_EFP_PATHWAY	16	0.561693	1.34948	0.119476	0.213378	1	386	tags=19%, list=2%, signal=19%
GOBP_NEGATIVE_REGULATION_OF_GLYCOPROTEIN_METABOLIC_PROCESS	15	0.597036	1.4419	0.0590164	0.215089	1	485	tags=13%, list=3%, signal=14%
KEGG_HISTIDINE_METABOLISM	26	0.524744	1.44095	0.063593	0.216254	1	3593	tags=35%, list=23%, signal=45%
GOBP_REGULATION_OF_GENERATION_OF_PRECURSOR_METABOLITES_AND_ENERGY	152	0.402036	1.44053	0.010989	0.216495	1	4279	tags=41%, list=27%, signal=56%
KEGG_GALACTOSE_METABOLISM	23	0.547754	1.44004	0.0621019	0.216869	1	5928	tags=74%, list=38%, signal=118%
GOBP_REGULATION_OF_PROTEIN_LOCALIZATION_TO_NUCLEUS	122	0.414014	1.43854	0.0152144	0.219006	1	4381	tags=41%, list=28%, signal=56%
GOBP_EMBRYONIC_CAMERA_TYPE_EYE_DEVELOPMENT	29	0.529194	1.4382	0.0495727	0.219122	1	2667	tags=41%, list=17%, signal=50%
GOBP_REGULATION_OF_DNA_METABOLIC_PROCESS	331	0.37693	1.43782	0	0.219293	1	4232	tags=33%, list=27%, signal=45%
KEGG_RNA_POLYMERASE	27	0.53449	1.4372	0.0633333	0.219971	1	4639	tags=59%, list=30%, signal=84%
GOBP_REGULATION_OF_SIGNAL_TRANSDUCTION_BY_P53_CLASS_MEDIATOR	170	0.398336	1.43536	0.00660502	0.221144	1	3059	tags=23%, list=19%, signal=28%
REACTOME_TRANSPORT_OF_CONNEXONS_TO_THE_PLASMA_MEMBRANE	16	0.562825	1.34358	0.111667	0.221211	1	2418	tags=44%, list=15%, signal=52%
GOBP_TRANSPORT_ALONG_MICROTUBULE	154	0.404384	1.43434	0.0094851	0.221466	1	2823	tags=19%, list=18%, signal=23%
GOBP_MORPHOGENESIS_OF_A_POLARIZED_EPITHELIUM	140	0.40332	1.43603	0.0150479	0.221547	1	3529	tags=36%, list=22%, signal=46%
GOBP_SNRNA_PROCESSING	26	0.540146	1.43405	0.0653595	0.221548	1	4920	tags=62%, list=31%, signal=89%
GOBP_HISTONE_H3_ACETYLATION	60	0.461752	1.43539	0.0236593	0.221629	1	4438	tags=33%, list=28%, signal=46%
GOBP_NEGATIVE_REGULATION_OF_CELL_SUBSTRATE_ADHESION	58	0.458911	1.43443	0.0331825	0.221775	1	1513	tags=26%, list=10%, signal=29%
GOBP_NEGATIVE_REGULATION_OF_CELL_MATRIX_ADHESION	36	0.500767	1.43552	0.0568182	0.221942	1	2696	tags=33%, list=17%, signal=40%
GOBP_LUNG_EPITHELIUM_DEVELOPMENT	26	0.533314	1.43462	0.0701754	0.221978	1	2487	tags=35%, list=16%, signal=41%
GOBP_NUCLEOBASE_CONTAINING_SMALL_MOLECULE_BIOSYNTHETIC_PROCESS	102	0.421519	1.43198	0.0159884	0.224079	1	3584	tags=36%, list=23%, signal=47%
GOBP_PURINE_CONTAINING_COMPOUND_BIOSYNTHETIC_PROCESS	189	0.39136	1.4323	0.013245	0.224101	1	4138	tags=43%, list=26%, signal=57%
GOBP_NUCLEOSIDE_TRIPHOSPHATE_BIOSYNTHETIC_PROCESS	76	0.439936	1.43127	0.0269461	0.224823	1	4138	tags=50%, list=26%, signal=68%
GOBP_BLASTOCYST_GROWTH	19	0.569808	1.43077	0.0649351	0.225209	1	5049	tags=58%, list=32%, signal=85%
GOBP_INTESTINAL_EPITHELIAL_CELL_DIFFERENTIATION	18	0.584597	1.42944	0.0562181	0.226528	1	2696	tags=44%, list=17%, signal=54%
GOBP_NUCLEAR_ENVELOPE_ORGANIZATION	50	0.480045	1.42949	0.0302548	0.226933	1	2193	tags=18%, list=14%, signal=21%
GOBP_ATP_BIOSYNTHETIC_PROCESS	50	0.471051	1.42859	0.0318182	0.227509	1	4138	tags=50%, list=26%, signal=68%
REACTOME_METALLOPROTEASE_DUBS	25	0.501582	1.33847	0.101286	0.228213	1	2056	tags=24%, list=13%, signal=28%
GOBP_HEPATOCYTE_GROWTH_FACTOR_RECEPTOR_SIGNALING_PATHWAY	16	0.59283	1.42692	0.0770466	0.230127	1	1161	tags=25%, list=7%, signal=27%
GOBP_RIBONUCLEOSIDE_MONOPHOSPHATE_METABOLIC_PROCESS	54	0.468966	1.42645	0.0229358	0.230572	1	3240	tags=46%, list=21%, signal=58%
GOBP_ROOF_OF_MOUTH_DEVELOPMENT	79	0.435222	1.42608	0.0233918	0.230722	1	2776	tags=33%, list=18%, signal=40%
KEGG_BIOSYNTHESIS_OF_UNSATURATED_FATTY_ACIDS	19	0.566895	1.42488	0.076661	0.231861	1	4360	tags=53%, list=28%, signal=73%
GOBP_PROTEIN_LOCALIZATION_TO_NUCLEUS	252	0.381979	1.42512	0.00496894	0.231927	1	4603	tags=37%, list=29%, signal=51%
GOBP_INTERMEDIATE_FILAMENT_ORGANIZATION	18	0.577659	1.42445	0.0682594	0.232191	1	811	tags=28%, list=5%, signal=29%
GOBP_PURINE_CONTAINING_COMPOUND_METABOLIC_PROCESS	407	0.364599	1.42408	0.00119474	0.232344	1	4000	tags=36%, list=25%, signal=47%
GOBP_NEGATIVE_REGULATION_OF_MRNA_PROCESSING	29	0.518708	1.42334	0.0595041	0.232683	1	6516	tags=62%, list=41%, signal=106%
GOBP_RRNA_MODIFICATION	36	0.501225	1.42284	0.0422535	0.233021	1	5002	tags=53%, list=32%, signal=77%
GOBP_TERMINATION_OF_RNA_POLYMERASE_II_TRANSCRIPTION	35	0.505565	1.42253	0.0535433	0.233054	1	5912	tags=66%, list=38%, signal=105%
GOBP_CELL_MIGRATION_INVOLVED_IN_HEART_DEVELOPMENT	15	0.604417	1.42339	0.0799347	0.233131	1	1169	tags=27%, list=7%, signal=29%
REACTOME_FRS_MEDIATED_FGFR4_SIGNALING	18	0.53672	1.33467	0.119741	0.233428	1	2502	tags=39%, list=16%, signal=46%
REACTOME_YAP1_AND_WWTR1_TAZ_STIMULATED_GENE_EXPRESSION	15	0.573173	1.3341	0.119658	0.233543	1	1836	tags=33%, list=12%, signal=38%
GOBP_REGULATION_OF_NECROTIC_CELL_DEATH	30	0.521827	1.4216	0.052381	0.233571	1	2763	tags=27%, list=18%, signal=32%
GOBP_GLYCOSYL_COMPOUND_BIOSYNTHETIC_PROCESS	34	0.501046	1.42167	0.0691927	0.233995	1	5098	tags=65%, list=32%, signal=96%
GOBP_IRON_ION_HOMEOSTASIS	77	0.438291	1.42074	0.0174927	0.234186	1	5460	tags=48%, list=35%, signal=73%
GOBP_POSITIVE_REGULATION_OF_DOUBLE_STRAND_BREAK_REPAIR	41	0.483359	1.42038	0.036859	0.234324	1	3047	tags=27%, list=19%, signal=33%
GOBP_CELLULAR_RESPONSE_TO_REACTIVE_OXYGEN_SPECIES	139	0.40269	1.42082	0.0151724	0.234549	1	3177	tags=28%, list=20%, signal=35%
GOBP_LONG_CHAIN_FATTY_ACYL_COA_METABOLIC_PROCESS	23	0.548993	1.41921	0.061017	0.235984	1	4854	tags=61%, list=31%, signal=88%
REACTOME_KERATINIZATION	49	0.440749	1.33152	0.0909091	0.237068	1	2067	tags=29%, list=13%, signal=33%
GOBP_CELLULAR_PIGMENTATION	50	0.463928	1.41804	0.0359937	0.23717	1	1337	tags=12%, list=9%, signal=13%
GOBP_POSITIVE_REGULATION_OF_CYTOKINESIS	31	0.51317	1.41808	0.0424886	0.237629	1	2943	tags=42%, list=19%, signal=51%
REACTOME_L1CAM_INTERACTIONS	111	0.388561	1.32933	0.0456432	0.238785	1	2015	tags=19%, list=13%, signal=22%
GOBP_CELL_COMMUNICATION_BY_ELECTRICAL_COUPLING	28	0.521159	1.41629	0.0661157	0.239393	1	1487	tags=29%, list=9%, signal=32%
REACTOME_RHOC_GTPASE_CYCLE	74	0.412627	1.32933	0.0698365	0.23955	1	2991	tags=24%, list=19%, signal=30%
REACTOME_PLASMA_LIPOPROTEIN_ASSEMBLY	16	0.556553	1.32775	0.137815	0.239637	1	3932	tags=38%, list=25%, signal=50%
GOBP_INTRA_S_DNA_DAMAGE_CHECKPOINT	17	0.57445	1.41588	0.0813954	0.239642	1	1682	tags=24%, list=11%, signal=26%
GOBP_PURINE_NUCLEOTIDE_TRANSPORT	20	0.559628	1.41557	0.0617496	0.23971	1	3317	tags=45%, list=21%, signal=57%
GOBP_TRNA_PROCESSING	125	0.407944	1.41635	0.0185714	0.239797	1	5966	tags=55%, list=38%, signal=88%
REACTOME_FORMATION_OF_THE_CORNIFIED_ENVELOPE	49	0.440749	1.32776	0.0811209	0.2404	1	2067	tags=29%, list=13%, signal=33%
HALLMARK_MYOGENESIS	185	0.38932	1.41475	0.005291	0.240754	1	2025	tags=24%, list=13%, signal=27%
GOBP_PTERIDINE_CONTAINING_COMPOUND_METABOLIC_PROCESS	29	0.521634	1.41381	0.0469012	0.242026	1	3019	tags=52%, list=19%, signal=64%
GOBP_MATURATION_OF_LSU_RRNA_FROM_TRICISTRONIC_RRNA_TRANSCRIPT_SSU_RRNA_5_8S_RRNA_LSU_RRNA	15	0.589525	1.41348	0.076661	0.242158	1	5164	tags=73%, list=33%, signal=109%
REACTOME_SHC_MEDIATED_CASCADE_FGFR4	16	0.559558	1.32559	0.126667	0.242162	1	2502	tags=44%, list=16%, signal=52%
GOBP_HEPATICOBILIARY_SYSTEM_DEVELOPMENT	129	0.402118	1.41189	0.0123796	0.244602	1	3090	tags=30%, list=20%, signal=37%
GOBP_LIPID_OXIDATION	101	0.418664	1.41117	0.0202312	0.244889	1	4614	tags=43%, list=29%, signal=60%
GOBP_FOLIC_ACID_CONTAINING_COMPOUND_METABOLIC_PROCESS	23	0.545349	1.41122	0.0646258	0.245331	1	2783	tags=52%, list=18%, signal=63%
REACTOME_DEGRADATION_OF_THE_EXTRACELLULAR_MATRIX	124	0.385516	1.32287	0.0518732	0.245943	1	1864	tags=27%, list=12%, signal=30%
GOBP_MICROTUBULE_BASED_TRANSPORT	181	0.385946	1.40998	0.00930851	0.246634	1	2823	tags=19%, list=18%, signal=23%
REACTOME_DNA_DAMAGE_RECOGNITION_IN_GG_NER	38	0.459323	1.32142	0.0915033	0.247492	1	6641	tags=66%, list=42%, signal=113%
GOBP_PROTEIN_TRIMERIZATION	15	0.597931	1.40897	0.0725664	0.248033	1	2243	tags=33%, list=14%, signal=39%
GOBP_ESTABLISHMENT_OF_ORGANELLE_LOCALIZATION	412	0.358742	1.40782	0	0.249405	1	2896	tags=19%, list=18%, signal=23%
BIOCARTA_CASPASE_PATHWAY	21	0.516556	1.31951	0.115059	0.249697	1	1315	tags=19%, list=8%, signal=21%
GOBP_THYROID_HORMONE_GENERATION	15	0.595799	1.4079	0.0769231	0.249758	1	2060	tags=40%, list=13%, signal=46%
GOBP_MITOCHONDRIAL_TRANSMEMBRANE_TRANSPORT	102	0.417443	1.40729	0.0219298	0.249841	1	5389	tags=57%, list=34%, signal=86%
