# Supplementary material for: Targeting Lymphoma-associated Macrophage Expansion via CSF1R/JAK Inhibition is a Therapeutic Vulnerability in Peripheral T-cell Lymphomas
Source: Cancer Res Commun. 2022 Dec 30;2(12):1727–37. doi: 10.1158/2767-9764.CRC-22-0336 (PMC10035520; doi:10.1158/2767-9764.CRC-22-0336)
Supplement: Data File DS3 — Agents used in high-throughput screen [file crc-22-0336-s12.xlsx]

## Sheet: Sheet1
Supplementary Data File 3. Agents used in high-throughput screen
COMPOUND_NAME	ANNOTATIONS
ABT-737	Bcl-2
Nelarabine (Arranon)	Pathway:DNA Damage | Target:DNA/RNA Synthesis
CPD000112002_Etoposide	DNA synthesis
Obatoclax Mesylate (GX15-070)	Bcl-2
Vemurafenib (PLX4032, RG7204)	Raf
STREPTOZOSIN	antineoplastic, alkylating agent
MLN8054	Pathway:Cell Cycle | Target:Aurora Kinase
BI 2536	PLK
Everolimus (RAD001)	mTOR
NSC 74859 (S3I-201)	Pathway:JAK/STAT | Target:STAT
THALIDOMIDE	hypnotic
Tipifarnib	Farnesyltransferase, Ras
SAHA	HDAC inhibitor
Vismodegib (GDC-0449)	Hedgehog, P-gp
TW-37	Bcl-2
Capecitabine	DNA/RNA Synthesis
Clofarabine	DNA/RNA Synthesis
Bortezomib (Velcade)	Pathway:Proteases | Target:Proteasome
Nutlin-3	Mdm2
HA14-1	Pathway:Apoptosis | Target:Bcl-2
Rigosertib (ON-01910)	Pathway:Cell Cycle | Target:PLK
Axitinib	VEGFR, PDGFR, c-Kit
Bosutinib (SKI-606)	c-Src-dependent I?-catenin phosphorylation Inhibitor
PI-103	PI3K/ mTOR
Y-27632	ROCK
Budesonide	Pathway:Endocrinology & Hormones | Target:Glucocorticoid Receptor
PF-04217903	c-Met
Dexamethasone (DHAP)	IL Receptor
GSK690693	Akt
TG100-115	Pathway:PI3K/Akt/mTOR | Target:PI3K
PD-98059	MEK
Saracatinib (AZD0530)	Src, Bcr-Abl
FLUDARABINE PHOSPHATE	antineoplastic
Pacritinib	JAK
Pexidartinib (PLX3397)	CSF-1R
Lenalidomide (CC-5013)	TNF-alpha
Vincristine sulfate	Autophagy,Microtubule Associated
Rapamycin	mTOR
SB 216763	GSK-3
JNJ-38877605	c-Met
SRT1720	Sirtuin
PACLITAXEL	antineoplastic
Ganetespib (STA-9090)	Pathway:Cytoskeletal Signaling | Target:HSP (e.g. HSP90)
Flavopiridol (Alvocidib)	Pathway:Cell Cycle | Target:CDK
CHIR-99021 (CT99021)	Pathway:PI3K/Akt/mTOR | Target:GSK-3
MEK 1/2 Inhibitor	MEK 1/2 Inhibitor
IFOSFAMIDE	antineoplastic
Quisinostat (JNJ-26481585) 2HCl	Pathway:Epigenetics | Target:HDAC
YM155 (Sepantronium Bromide)	Survivin
Ruxolitinib (INCB018424)	JAK
PLX-4720	Pathway:MAPK | Target:Raf
Selumetinib (AZD6244)	MEK
Enzastaurin (LY317615)	PKC
SB-202190	p38 MAPK
5-Aza-2-deoxycytidine(Decitabine)	Dkk1 Reversal epigenetic silencing
Crizotinib (PF-02341066)	c-Met, ALK
MK-2206 2HCl	Akt
Alisertib (MLN8237)	Aurora Kinase
Bendamustine hydrochloride	DNA alkylator
Gemcitabine	Ribonucleotide reductase
PHT-427	Pathway:PI3K/Akt/mTOR | Target:Akt,PDK
R406 (free base)	Syk
Ponatinib (AP24534)	Bcr-Abl, VEGFR, FGFR, PDGFR, Flt
MK-1775	Wee1
Quizartinib (AC220)	Flt
Maraviroc	Maraviroc is a CCR5 chemokine receptor antagonist, and antiretroviral entry inhibitor
Tie2 kinase inhibitor	Tie-2
CX-4945 (Silmitasertib)	PKC
LDE225 (NVP-LDE225,Erismodegib)	Smoothened
Volasertib (BI 6727)	PLK
AZD1480	Pathway:JAK/STAT | Target:JAK
CAL-101 (Idelalisib, GS-1101)	PI3K
PF-4708671	PF-4708671 is a selective p70 ribosomal S6 kinase (S6K1) inhibitor.
Cyclosporin A	Others
MLN9708	Proteasome
ICG-001	Pathway:Stem Cells & Wnt | Target:Wnt/beta-catenin
KX2-391	Src
CP-690550,Tasocitinib	JAK
Carfilzomib (PR-171)	Pathway:Proteases | Target:Proteasome
Trametinib (GSK1120212)	MEK
TG101348 (SAR302503)	JAK
Apoptosis Activator 2	Pathway:Apoptosis | Target:Caspase
DAUNOMYCIN HYDROCHLORIDE	antineoplastic
CUDC-907	Pathway:Cytoskeletal Signaling | Target:HDAC,PI3K
IKK-2 Inhibitor IV	IKK-2 Inhibitor IV
LY411575	Pathway:Proteases | Target:Gamma-secretase
Dabrafenib	Raf
Torin 2	mTOR
Ibrutinib (PCI-32765)	Src
A-769662	AMPK
Piceatannol	Syk
R788 (Fostamatinib)	Pathway:Angiogenesis | Target:Syk
IKK-16	Pathway:NF-?B | Target:I?B/IKK
BAY 11-7082	IKK pathway
JAK3 Inhibitor II	JAK3 Inhibitor II
PF-477736	chk1
CAY10505	Pathway:PI3K/Akt/mTOR | Target:PI3K
CHIR-99021 (CT99021) HCl	PI3K/Akt/mTOR
PTP Inhibitor I	Pathway:Others | Target:phosphatase
JNK-IN-8	Pathway:MAPK | Target:JNK
PP1	Src family
K-Ras(G12C) inhibitor 9	Pathway:Cell Cycle | Target:Rho
Marinopyrrole A (Maritoclax)	Pathway:Apoptosis | Target:Bcl-2
ATM/ATR Kinase Inhibitor	ATM/ATR Kinase Inhibitor
DMH1	Pathway:TGF-beta/Smad | Target:TGF-beta/Smad
LY3039478	Pathway:Stem Cells & Wnt | Target:Gamma-secretase
RKI-1447	Pathway:Cell Cycle | Target:ROCK
SGC-CBP30	Pathway:Epigenetics | Target:Epigenetic Reader Domain
VX-702	Pathway:MAPK | Target:p38 MAPK
CX-6258 HCl	Pathway:JAK/STAT | Target:Pim
IWP L6	Pathway:Stem Cells & Wnt | Target:Wnt/beta-catenin
BMS-833923	Smoothened Antagonist
Abemaciclib Mesylate	CDK4/6
Erastin	Pathway:Metabolism | Target:Ferroptosis
CNX-774	Pathway:Angiogenesis | Target:BTK
ZCL 278	Pathway:Cell Cycle | Target:Rho
AZD1208	Pathway:JAK/STAT | Target:Pim
RN486	Pathway:Angiogenesis | Target:BTK
BAY-61-3606	Pathway:Angiogenesis | Target:Syk
Stattic	Irreversible STAT3 activation inhibitor.
CGI1746	Pathway:Angiogenesis | Target:BTK
SH-4-54	Pathway:JAK/STAT | Target:STAT
10058-F4	Inhibits c-Myc-Max interaction and prevents transactivation of c-Myc target gene expression.
Selinexor (KPT-330)	Pathway:Transmembrane Transporters | Target:CRM1
PP2	Src family
Duvelisib (IPI-145, INK1197)	Pathway:Angiogenesis | Target:PI3K
SB225002	Pathway:GPCR & G Protein | Target:CXCR
KN-62	Pathway:Neuronal Signaling | Target:CaMK
Itacitinib (INCB39110)	Pathway:JAK/STAT | Target:JAK
WH-4-023	Pathway:Angiogenesis | Target:Src
A-1155463	Pathway:Apoptosis | Target:Bcl-2
Cerdulatinib (PRT062070, PRT2070)	Pathway:JAK/STAT | Target:JAK
Verdinexor (KPT-335)	Pathway:Transmembrane Transporters | Target:CRM1
MG149	Histone Acetyltransferase
PRT-060318 (PRT318)	Pathway:Angiogenesis | Target:Syk
Dovitinib (TKI258) Lactate	Pathway:Angiogenesis | Target:FLT3,c-Kit,FGFR,PDGFR,VEGFR
Akt Inhibitor VIII, Isozyme-Selective, Akti-1/2	Akt Inhibitor VIII, Isozyme-Selective, Akti-1/2
Decernotinib (VX-509)	Pathway:JAK/STAT | Target:JAK
PI-3065	Pathway:PI3K/Akt/mTOR | Target:PI3K
G-749	Pathway:Angiogenesis | Target:FLT3
BLZ945	Pathway:Protein Tyrosine Kinase | Target:CSF-1R
UMI-77	Mcl-1
BDA-366	Pathway:Apoptosis | Target:Bcl-2
Entospletinib (GS-9973)	SYK
Pexidartinib (PLX3397)	Pathway:Protein Tyrosine Kinase | Target:CSF-1R,c-Kit
Peficitinib (ASP015K, JNJ-54781532)	Pathway:JAK/STAT | Target:JAK
MNK1 Inhibitor	MNK1 Inhibitor
Venetoclax (ABT-199, GDC-0199)	Pathway:Apoptosis | Target:Bcl-2
Ixabepilone (BMS-247550)	Pathway:Cytoskeletal Signaling | Target:Microtubule Associated
BH3I-1	Pathway:Apoptosis | Target:Bcl-2
STF-31	Pathway:Metabolism | Target:GLUT
STA-21	Pathway:JAK/STAT | Target:STAT
Napabucasin	Pathway:JAK/STAT | Target:STAT
NSC 23766	Rac
ONO-4059 (GS-4059) hydrochloride	Pathway:Angiogenesis | Target:BTK
SH5-07 (SH-5-07)	Pathway:JAK/STAT | Target:STAT
FG-2216	Pathway:Angiogenesis | Target:HIF
Kobe0065	Pathway:Cell Cycle | Target:Rho
PRT062607 (P505-15, PRT2607, BIIB057) HCl	Pathway:Angiogenesis | Target:Syk
Cobimetinib (GDC-0973, RG7420)	MEK
AZD8835	Pathway:PI3K/Akt/mTOR | Target:PI3K
IMR-1	Pathway:Stem Cells & Wnt | Target:Gamma-secretase
cFMS Receptor Tyrosine Kinase Inhibitor	cFMS Receptor Tyrosine Kinase Inhibitor
KPT-8602	Pathway:Transmembrane Transporters | Target:CRM1
Selonsertib (GS-4997)	Pathway:Apoptosis | Target:ASK
Pacritinib (SB1518)	Pathway:JAK/STAT | Target:FLT3,JAK
CEP-32496	Pathway:MAPK | Target:CSF-1R,Raf
MLR-1023	Pathway:Protein Tyrosine Kinase | Target:Src
BMS-935177	Pathway:Angiogenesis | Target:BTK,Trk receptor,c-RET
JAK3 Inhibitor IV	JAK3 Inhibitor IV
Sabutoclax	Pathway:Apoptosis | Target:Bcl-2
10074-G5	Pathway:Cell Cycle | Target:c-Myc
HJC0152	Pathway:JAK/STAT | Target:STAT
FX1	Pathway:Apoptosis | Target:Bcl-6
BTSA1	Pathway:Apoptosis | Target:Bcl-2
BAY 1895344	Pathway:DNA Damage | Target:ATM/ATR
Tenalisib (RP6530)	Pathway:PI3K/Akt/mTOR | Target:PI3K
Ruxolitinib Phosphate	Pathway:JAK/STAT | Target:JAK
NU2058	Selective cyclin-dependent kinase-2 (CDK2) inhibitor.
PKM2 inhibitor(compound 3k)	Pathway:Metabolism | Target:PKM
Amcasertib (BBI503)	Pathway:Stem Cells & Wnt | Target:Stemness kinase
Takinib	Pathway:Immunology & Inflammation | Target:IL Receptor
Anthraquinone-2-carboxylic Acid	Pathway:Cancer | Target:IRAK-1
Dehydrocorydalin	Pathway:Bcl-2 | Target:Bcl-2
Palbociclib (PD-0332991) HCl	CDK
TAK-659	Pathway:Angiogenesis | Target:Syk,FLT3
PEMETREXED	antineoplastic, thymidylate synthase inhibitor
Clodronate	bisphosphanate
Dexamethasone Sodium Phosphate	Pathway:Immunology & Inflammation | Target:IL Receptor,Autophagy,COX
Tenalisib (RP6530)	PI3K
Navitoclax	BH3 mimetic
